# Supplementary material for: Downstream genes of Pax6 revealed by comprehensive transcriptome profiling in the developing rat hindbrain
Source: BMC Dev Biol. 2010 Jan 18;10:6. doi: 10.1186/1471-213X-10-6 (PMC2818624; doi:10.1186/1471-213X-10-6)
Supplement: Additional file 2 — Lists of down- (A) and up- (B) regulated genes with significant differences (p < 0.05). [file 1471-213X-10-6-S2.XLS]

## Sheet: 2A Down-regulated
Additional file 2A. List of down-regulated genes with significant differences (p < 0.05).
Gene Name	Genbank	RefSeq	UniGene	Fold Change	p-value	Common	Product
1370024_at	NM_030832	NM_030832	Rn.10014	30.37	6e-05	Fabp7	fatty acid binding protein 7
1393697_at	BE107795		Rn.51292	9.388	0.000674	Gdf11
1376515_at	AI137236		Rn.7020	6.773	0.000848	RGD1562563_predicted
1387648_at	NM_022214	NM_022214	Rn.44449	6.629	0.000754	Cxcl5	CXC chemokine LIX
1390835_at	AI013568		Rn.17240	6.454	0.00295	RGD1311123
1370434_a_at	X89638	NM_012720	Rn.91185	6.396	0.0191	MOBP-99; Mobp81; Mobp81p; MGC105491	Myelin-associated/Oligodendrocytic Basic Protein
1386437_at	AI029414		Rn.165855	5.785	0.0117	Txlnb_predicted
1381732_at	BF398558		Rn.10014	5.562	0.00417	Fabp7
1369394_at	NM_022206	NM_022206	Rn.44433	5.268	0.0226	Unc5a; Unc5h1	transmembrane receptor Unc5H1
1394963_at	BG372371		Rn.176514	5.241	0.00112
1397240_at	AA926273		Rn.11054	5.003	0.000924	Map2k5
1388176_at	AI717047		Rn.158350	4.98	0.00897	Cml5
1373686_at	AA893495		Rn.2374	4.854	0.0359	Serpina6
1376014_at	AI045725		Rn.92753	4.788	0.0027
1381633_at	BE116563		Rn.22770	4.594	0.00247	Zfx_predicted
1378641_at	AI145585		Rn.17011	4.517	0.00156
1395879_at	BF412784		Rn.139937	4.502	0.0138	RGD1305797_predicted
1398172_at	BF400727		Rn.75288	4.431	0.000163	Tnks2_predicted
1395466_at	AW527441		Rn.73434	4.388	0.00264	LOC689830
1388252_at	M17960	NM_031511	Rn.118681	4.352	0.035	IGFII; RNIGF2; Igf2	insulin-like growth factor 2
1385767_at	BF411017		Rn.61796	4.345	0.00145	LOC304000
1384385_at	AI060176		Rn.154696	4.309	0.00661	LOC361914
1381263_at	H33747		Rn.38823	4.304	0.0109
1383593_at	BE113211		Rn.107945	4.296	0.000179
1381501_at	BG380668		Rn.66760	4.261	0.00159
1394908_at	AW529671		Rn.37400	4.147	0.00905	Adcyap1
1381491_at	BE097634		Rn.114006	4.122	0.000263	RGD1305269_predicted
1382932_at	AI145291		Rn.160929	4.02	0.00448	Lrrc50
1373310_at	BF396512		Rn.33629	3.995	0.0437
1393809_at	BE115919		Rn.106292	3.988	8.75e-05	Traf6_predicted
1367961_at	NM_031523	NM_031523	Rn.11331	3.923	0.00615	Ngfg; KLK1; rGK-1; Klk1c1; preprokallikrein	nerve growth factor, gamma
1397053_at	AW526050		Rn.19093	3.844	0.0416	RGD1562829_predicted
1381842_at	AI511309		Rn.144790	3.842	0.0296	Akap13
1368155_at	NM_031572	NM_031572	Rn.2586	3.771	0.013	Cyp2c40; Cyp2c12; P450pb1; RATP4515B2; RATP4515B8	cytochrome P450 2C12
1376228_at	BF419434		Rn.43445	3.714	0.0393
1377348_at	BF393968		Rn.198842	3.69	0.0248	LOC316395
1378627_at	BE120328		Rn.171722	3.672	0.00298
1398237_at	BF390890		Rn.6393	3.658	0.0015	RGD1563721_predicted
1381452_at	AI071246		Rn.126011	3.647	0.0256	LOC680931
1381594_at	AW526802		Rn.160243	3.646	0.00251
1381395_at	AA998067		Rn.22556	3.581	0.000769	Klf15
1378489_at	BF390687		Rn.59832	3.548	0.0257	Tsga13_predicted
1385478_at	BF410579		Rn.8822	3.546	0.00443	Rbm10
1375406_s_at	BF419792		Rn.20445	3.538	0.0301	Fnbp1
1395887_at	BF283642		Rn.39346	3.522	0.0251	LOC363060
1391766_at	AI502121		Rn.19322	3.487	0.00143
1396898_at	AI575429		Rn.38908	3.48	0.00152	Pappa_predicted
1380519_at	AI010831		Rn.37634	3.467	0.00507	RGD1561425_predicted
1397730_at	C06959		Rn.38292	3.435	0.00954	RGD1307235_predicted
1383980_at	BI293388		Rn.49623	3.42	0.000267	Hk3
1374727_at	AF244895		Rn.20419	3.4	0.000215	LOC294513
1385509_at	AI601967		Rn.152224	3.36	0.018
1371020_at	BE102826		Rn.125162	3.344	0.000872	Rimbp2
1372359_at	BI291423		Rn.22231	3.343	0.0038	RGD1310090
1386378_at	AA850029		Rn.92601	3.305	0.0385	RGD1310681_predicted
1378430_at	AI555053		Rn.26552	3.301	2.41e-05	Moxd1
1382914_at	AA924097		Rn.15266	3.268	0.000149
1398629_at	AA817985		Rn.16819	3.262	0.00848
1371156_a_at	AJ310836	NM_013133	Rn.10109	3.254	0.000557	GLYRA1; Glra1	glycine alpha 1 precursor, truncated
1392776_at	AI058733		Rn.20984	3.25	0.0136
1379009_at	AI548331		Rn.49033	3.24	0.0115
1396164_at	BE105096		Rn.40286	3.236	0.00872	Zfp668_predicted
1378777_at	BF402045		Rn.172779	3.228	5.18e-05
1385955_at	AI029023		Rn.18127	3.213	0.00605
1396229_at	BG378004		Rn.147179	3.211	0.0133
1392606_at	AI030628		Rn.17264	3.207	0.000751
1381583_at	AW522965		Rn.45525	3.201	0.0264
1386333_at	AI044097		Rn.41237	3.188	0.00677
1387532_at	NM_130817	NM_130817	Rn.81236	3.165	0.0428	Fgf3; Int2	fibroblast growth factor 3
1378244_at	AI072663		Rn.20215	3.15	0.00944
1397084_at	AW530928		Rn.169823	3.135	0.00184
1390015_at	BF396127		Rn.63630	3.121	0.0433
1386705_at	AW921938		Rn.43618	3.07	0.00876
1379749_at	AI230509		Rn.121441	3.069	0.0131
1397713_at	AW917120		Rn.24369	3.067	0.00325	Pias1_predicted
1371107_a_at	AJ277449	NM_019221	Rn.42907	3.062	0.0129	p63; Tp63; Trp63	TA2 KET gamma protein
1375653_at	BE109405		Rn.10926	3.057	0.00399	Nrxn3
1397724_at	BF412617		Rn.139138	3.009	0.0119
1377074_at	AW251840		Rn.40387	2.997	0.0141	Lrrc16_predicted
1376667_at	BE105541		Rn.19898	2.976	0.00649	Cyp26b1
1376870_at	BI288076		Rn.138969	2.966	3.6e-06	Zfp278
1368874_a_at	AB050011	NM_022386	Rn.17361	2.962	0.0125	mafG-2; Mafg	v-maf musculoaponeurotic fibrosarcoma (avian) oncogene family, protein G
1391121_at	BF404955		Rn.51831	2.958	0.0183	RGD1311793_predicted
1384294_at	BF414285		Rn.44465	2.952	0.0147	Cmklr1
1388245_a_at	U02315	NM_031588	Rn.37438	2.949	0.0274	Nrg1	neu differentiation factor
1391053_at	BF408638		Rn.42187	2.946	0.00175	Dus3l
1397784_at	BI297092		Rn.53695	2.945	0.0193
1398174_at	BE114216		Rn.9680	2.929	0.00917	Mecp2
1375395_at	BE116886		Rn.39324	2.926	0.00287	Znf324_predicted
1394644_at	BF285817		Rn.16897	2.918	0.029	Pcgf6
1380756_at	BE102443		Rn.145466	2.915	0.0421
1379230_at	AI556662		Rn.91490	2.901	0.0158
1373415_at	AI407050		Rn.165854	2.893	0.00577
1393746_at	BE117730		Rn.157075	2.881	0.0045
1391493_at	AI071685		Rn.24093	2.869	0.0274
1372858_at	AA900367		Rn.8441	2.863	0.00928
1368912_at	M12138	NM_013046	Rn.22	2.862	0.044	THR; TRH01; Trh	thyrotropin releasing hormone
1385579_at	BF560587		Rn.163432	2.862	0.0289	RGD1561371_predicted
1394437_at	AI407319		Rn.168970	2.849	0.0378
1369678_a_at	D78017	NM_012988	Rn.10550	2.839	0.00691	NFI-A; Nfia	nuclear factor I/A
1396657_at	BF399545		Rn.173049	2.802	0.00828
1397103_at	BF393095		Rn.171621	2.799	0.00109
1386720_at	BF555392		Rn.102783	2.798	0.0347	Tmprss8
1378884_at	BF409365		Rn.146567	2.796	0.0361
1397412_at	BE107094		Rn.107173	2.795	0.0066	LOC361985
1384663_at	AI060195		Rn.112803	2.786	0.0497
1384460_at	AI072669		Rn.20220	2.78	0.000828
1380958_at	BG671935		Rn.160583	2.779	0.000826	Wnt7a
1384072_at	BI288828		Rn.153731	2.772	0.00535
1369156_at	NM_024368	NM_024368	Rn.10556	2.769	0.0428	Frk	fyn-related kinase
1392086_at	BE115673		Rn.38488	2.762	0.0413	Mtss1_predicted
1393259_at	AI044342		Rn.15882	2.756	0.0363
1397598_at	BF290562		Rn.30321	2.738	0.0405
1396448_at	BE119407		Rn.150720	2.733	0.0268	LOC498573
1384392_at	BF397093		Rn.19898	2.73	0.00225	Cyp26b1
1381494_at	AA964419		Rn.105999	2.721	0.0497	Capzb
1385160_at	BF401567		Rn.162931	2.706	0.0169	LOC691926
1387159_at	NM_053336	NM_053336	Rn.9829	2.698	0.0439	Ager; RAGE	advanced glycosylation end product-specific receptor
1383351_at	AI136019		Rn.23654	2.689	0.00881
1389618_at	BI285035		Rn.12529	2.688	0.0215
1380378_at	H31253		Rn.43793	2.687	0.0152
1398229_at	BF415825		Rn.28484	2.679	0.0185	Tmeff2_predicted
1369605_at	NM_019236	NM_019236	Rn.44655	2.678	0.0217	Hes2	hairy and enhancer of split 2
1392280_at	AW526982		Rn.46387	2.673	0.00139	Tlr2
1379596_at	AA964531		Rn.44876	2.669	0.047	Sox21_predicted
1382324_at	AA851183		Rn.6710	2.662	0.00866
1385738_at	BE112479		Rn.168798	2.662	0.00754
1383971_at	AA818159		Rn.17786	2.646	0.0266
1385435_at	BF412368		Rn.75959	2.644	0.0293	Slc36a3
1369620_at	NM_022192	NM_022192	Rn.127784	2.642	0.0287	Hint1; Pkci; Prkci	histidine triad nucleotide binding protein 1
1394762_at	BF286921		Rn.55393	2.633	0.0241
1398707_at	BE108582		Rn.49945	2.627	0.0169
1396798_at	BF386659		Rn.7602	2.624	0.00478	Kirrel3_predicted
1394541_at	BM387754		Rn.149196	2.611	0.0284
1397040_at	BF402347		Rn.146570	2.609	0.00304
1382384_at	BM383783		Rn.18159	2.598	0.0108	MGC114410
1391350_at	BI300243		Rn.163432	2.595	0.0409	RGD1561371_predicted
1378160_at	AI179412		Rn.162616	2.59	0.00184	Sdfr2_predicted
1386350_at	AI639437		Rn.43702	2.586	0.0211
1391721_at	AI009102		Rn.19506	2.586	0.0403
1370011_at	NM_024349	NM_024349	Rn.105715	2.574	0.0333	Ak1; MGC108678	adenylate kinase 1
1380884_at	AW524553		Rn.147998	2.565	0.0326
1377764_at	BF411531		Rn.46339	2.56	0.00651
1390317_at	AI227885		Rn.18085	2.559	0.00314
1395657_at	BF289401		Rn.55765	2.558	0.00547
1395912_at	BF419537		Rn.27708	2.54	0.00677
1391381_at	BF410362		Rn.44421	2.536	0.0269	Kcnn2
1395317_at	BF409510		Rn.140940	2.535	0.043
1395022_at	AA859303		Rn.148763	2.53	0.0102
1380788_at	BE112940		Rn.15361	2.516	0.0252
1395495_at	BF416590		Rn.63079	2.505	0.02
1395477_at	BF396114		Rn.138025	2.504	0.0414
1378758_at	BG380223		Rn.147368	2.494	0.0352
1395823_at	BF284646		Rn.56087	2.485	0.0453	LOC691653
1380629_at	BF404621		Rn.138005	2.484	0.00425
1378885_at	BF386920		Rn.56138	2.481	0.0356	Ap2b1
1371098_a_at	AA996755		Rn.45144	2.468	0.0247	Masp2
1378905_at	BF557456		Rn.162727	2.468	0.0132	RGD1559939_predicted
1382292_at	BF285343		Rn.24908	2.467	0.0323
1385531_at	BI281524		Rn.78209	2.467	0.00682
1396989_at	BF402350		Rn.173116	2.461	0.0205
1384953_at	BF547294		Rn.22135	2.46	0.0315	Ptprm
1384527_at	AW535731		Rn.148086	2.442	0.0195
1380063_at	AI169398		Rn.155971	2.437	0.000233	Ch25h
1392969_at	BI282309		Rn.12238	2.417	0.0455
1394129_at	AA850692		Rn.7033	2.41	0.0135	Magi2
1378888_at	BF397954		Rn.172961	2.396	0.0333
1379157_at	BF419752		Rn.9827	2.387	0.0189	Cacna1c
1381462_at	BI294541		Rn.147439	2.379	0.0102
1388264_at	AJ242018		Rn.42873	2.377	0.00838	sptbn1	beta II spectrin
1394973_at	BF410175		Rn.10289	2.37	0.0203	Pde1c
1385550_at	AI058636		Rn.18930	2.366	0.00662	Hps4_predicted
1389985_at	BF415238		Rn.9231	2.363	0.0374	Tcfe3_predicted
1371181_x_at	Y18810	NM_017011	Rn.87787	2.358	0.025	mGluR1b; Gprc1a; Grm1	metabotropic glutamate receptor type 1
1381891_at	AI070060		Rn.61069	2.354	0.0452	Ptpn14_predicted
1385948_at	BI296967		Rn.177447	2.349	0.0332
1396282_at	BG664056		Rn.107963	2.337	0.0289	Ndufa9
1385353_at	BE116881		Rn.18523	2.324	0.0134	RGD1308929_predicted
1391794_at	BI300542		Rn.199899	2.322	0.000121
1392001_at	AI232305		Rn.45097	2.317	0.0479	Panx1
1391861_at	BI290684		Rn.165855	2.314	0.00329	Txlnb_predicted
1384952_at	AI028968		Rn.33254	2.303	0.0464
1381226_at	BF412152		Rn.154566	2.299	0.0446	LOC685707
1396453_at	BM386772		Rn.52838	2.295	0.0314
1391288_at	BF402388		Rn.60037	2.293	0.015
1393630_at	AI576018		Rn.72474	2.293	0.000298
1397514_at	BF283101		Rn.56010	2.287	0.018
1381310_at	BI296611		Rn.107376	2.282	0.0033	LOC367103
1397204_s_at	BM385125		Rn.159556	2.278	0.021
1395924_at	AI575421		Rn.29447	2.271	0.00206
1376444_at	AI059885		Rn.166297	2.267	0.0331	Yy1
1385910_at	AW533307		Rn.163342	2.26	0.00333	Arhgef7
1389888_at	AA964142		Rn.22440	2.259	0.0017	RGD1305211_predicted
1374379_at	BF396810		Rn.45931	2.254	0.00171
1385191_at	AA997253		Rn.147561	2.244	0.00877
1387766_a_at	NM_012640	NM_012640	Rn.9828	2.235	0.0348	Rbp2	retinol binding protein 2, cellular
1378455_at	BE109654		Rn.107103	2.23	0.0329	Sqstm1
1384694_at	AI169393		Rn.23873	2.229	0.0446
1384986_at	BM387490		Rn.42986	2.229	0.0273	RGD1305527_predicted
1375809_at	AW521361		Rn.162877	2.224	0.00278	Yy1
1380812_at	BI290087		Rn.163226	2.221	0.0273	RGD1311162_predicted
1384616_at	AW523666		Rn.162820	2.22	0.0115	RGD1304816_predicted
1390691_at	AW252626		Rn.41466	2.219	0.0175	RGD1561551_predicted
1391255_at	BE110035		Rn.163126	2.218	0.0489	Zmynd15_predicted
1369728_at	NM_022686	NM_022686	Rn.1659	2.212	0.02	Hist1h4b; H1ft; Hist4; histone H4	germinal histone H4
1387621_at	NM_013049	NM_013049	Rn.48883	2.205	0.0314	Tnfrsf4; Ox40; Txgp1	tumor necrosis factor receptor superfamily, member 4
1370423_at	AB015308	NM_053542	Rn.3574	2.204	0.0253	Gna15	GTP binding protein alpha 15
1392849_at	AI044509		Rn.15930	2.203	0.0368
1382438_at	BF393639		Rn.169101	2.202	0.0147
1396503_at	BF405056		Rn.160245	2.196	0.0268	Rps6ka2
1396598_at	BF405060		Rn.173234	2.196	0.00486
1387422_at	NM_053373	NM_053373	Rn.2834	2.193	0.0228	Pglyrp1; Pgrp	peptidoglycan recognition protein 1
1389722_at	BF408457		Rn.146811	2.192	0.00836
1380945_at	BE099407		Rn.43273	2.183	0.0251
1370517_at	U18772	NM_153735	Rn.54707	2.182	0.0417	Nptx1	neuronal pentraxin precursor
1373908_at	AI407002		Rn.41951	2.179	0.0266
1379989_at	AI236937		Rn.6715	2.175	0.00679	LOC305633
1382394_at	AA955985		Rn.23931	2.175	0.0172
1380872_at	BF396681		Rn.134864	2.153	0.0106
1372630_at	AA891828		Rn.105419	2.151	0.000442	Rad23a
1382647_at	BF290662		Rn.17474	2.142	0.0373
1395116_at	BI286453		Rn.10306	2.138	0.0439	Cd8a
1379965_at	BE113082		Rn.105705	2.131	0.00122	RGD1562788_predicted
1369725_at	NM_020101	NM_020101	Rn.48679	2.124	0.0188	Centa2	Centaurin-alpha2 protein
1394961_at	BF398085		Rn.148641	2.116	0.0134
1376158_at	BG373073		Rn.28740	2.111	0.00961
1387839_at	NM_012646	NM_012646	Rn.154799	2.106	0.0145	RT1-N1; MHTLL; RATMHTLL; RT1-Aw2	RT1 class Ib gene, H2-TL-like, grc region (N1)
1397553_s_at	AI101637		Rn.14971	2.103	0.0347	Prdm2
1374865_at	AW523662		Rn.45705	2.096	0.0463	RGD1562618_predicted
1383500_at	BI279795		Rn.14242	2.094	0.02	Rrbp1_predicted
1373734_at	AI101171		Rn.102164	2.093	0.00784	Slco3a1
1379824_at	AI101139		Rn.161967	2.093	0.00388	Tox_predicted
1383904_at	BM386541		Rn.15994	2.093	0.00698	Fgl1
1378159_at	BF391007		Rn.199917	2.091	0.00209
1380546_at	AA926048		Rn.8436	2.084	0.0475	LOC298250
1387295_at	NM_017335	NM_017335	Rn.11352	2.08	0.00442	Slc6a12; BGT1; Gat1; VGAT; RNU28927	solute carrier family 6 (neurotransmitter transporter, betaine/GABA), member 12
1390083_at	BI289090		Rn.6585	2.08	0.0166	Rp9h_predicted
1380045_at	AI411446		Rn.30021	2.075	0.018	Pdp2
1397311_at	AW919693		Rn.48945	2.075	0.0279	LOC691335
1393708_at	BE115766		Rn.161818	2.058	0.00398	Bhlhb5_predicted
1389429_at	AA925367		Rn.48693	2.055	0.00865	Pde4dip
1368465_at	NM_012892	NM_012892	Rn.37523	2.052	0.000132	Accn1; MDEG1; MDEG2	amiloride-sensitive cation channel 1, neuronal isoform a
1395634_at	AI576190		Rn.168253	2.052	0.0134
1387541_at	NM_031653	NM_031653	Rn.10177	2.05	0.0307	Cspg3; neurocan	chondroitin sulfate proteoglycan 3
1382851_at	BE112084		Rn.52051	2.047	0.0205
1369774_at	NM_053496	NM_053496	Rn.91104	2.043	0.00366	Cnga4; Cgn2	cyclic nucleotide gated cation channel
1369685_at	NM_021691	NM_021691	Rn.16279	2.041	0.0415	Twist2; Dermo1	twist homolog 2
1369530_at	NM_020471	NM_020471	Rn.10026	2.034	0.0181	Isl2	insulin related protein 2
1395398_at	AI579828		Rn.10123	2.032	0.0167	Anp32a
1378295_at	AA957889		Rn.16588	2.028	0.0451	Steap2_predicted
1378495_at	BF414427		Rn.33321	2.027	0.00466	Foxp1
1381022_at	BI276121		Rn.140751	2.02	0.0315	Cilp2_predicted
1394337_at	BF562141		Rn.92363	2.016	0.0164	Gbx2
1376327_at	AI169601		Rn.14734	2.01	0.0255	Tnfrsf14
1395774_at	BF566655		Rn.198305	2.009	0.0235	Gpr153
1384954_at	AI548686		Rn.72525	2.006	0.00656	RGD1561262_predicted
1391178_at	BE110066		Rn.11187	2.004	0.0145	Abcc8
1384170_at	AA900477		Rn.98555	2.002	0.0462	Vav2_predicted
1392600_a_at	AI176989		Rn.13751	1.999	0.017
1384303_s_at	AI712791		Rn.186904	1.996	0.0111	Slc6a17
1392361_at	BE105683		Rn.49221	1.996	0.0343
1372335_at	BE114641		Rn.201567	1.994	0.01	LOC682105
1395793_at	AW534384		Rn.148693	1.991	0.00632
1380382_at	AW520863		Rn.64787	1.99	0.0047
1397354_at	AI412926		Rn.13471	1.99	0.031	RGD1305457
1394192_at	AI406924		Rn.54150	1.983	0.0177
1391186_at	BF397942		Rn.20435	1.979	0.00306
1393967_at	AI764726		Rn.141272	1.979	0.0421
1382098_at	AI228756		Rn.163525	1.978	0.0392
1396157_at	BF548958		Rn.23354	1.972	0.0177	Tcf4
1383846_at	AI576094		Rn.74088	1.969	0.0314
1376027_at	AI101673		Rn.42478	1.968	0.00898	RGD1305090_predicted
1373035_at	AI031032		Rn.3212	1.961	0.0313
1385776_at	BE111954		Rn.16133	1.961	0.0071	Dclre1c
1373637_at	BG372823		Rn.23588	1.959	0.00505
1372852_at	BF417048		Rn.4188	1.957	0.0025	LOC499300
1397727_at	BE100341		Rn.47889	1.955	0.0333
1385841_at	BM383983		Rn.133002	1.953	0.0272
1393111_at	AW524426		Rn.24264	1.948	0.0238
1368437_at	NM_019174	NM_019174	Rn.51389	1.947	0.0377	Ca4; Car4	carbonic anhydrase 4
1368363_at	NM_053394	NM_053394	Rn.8954	1.945	0.0165	Klf5; IKLF; Bteb2; bteb2	Kruppel-like factor 5
1393814_at	BF405433		Rn.75824	1.942	0.0334
1373670_at	AA799569		Rn.24237	1.938	0.0219	Stat2
1370257_at	AI234860		Rn.4283	1.934	0.0272	Pla2g1b
1371898_at	BI287946		Rn.23969	1.934	0.00942
1379605_at	AW523671		Rn.147679	1.932	0.00952
1397998_at	BF400054		Rn.61314	1.926	0.023
1393017_at	BG378261		Rn.17241	1.925	0.00274	Rhpn1_predicted
1384994_at	BI302695		Rn.132109	1.921	0.0383
1389876_at	BE111167		Rn.12600	1.919	0.00639	Camk2n1
1395796_at	AI103143		Rn.20397	1.905	0.0465	Tas1r2
1378035_at	AI598512		Rn.3305	1.904	0.0264	Rab5b_predicted
1375713_at	AI599432		Rn.22422	1.9	0.0457	Hes5
1379478_at	BE120195		Rn.53479	1.895	0.0102
1397906_at	AW251988		Rn.166188	1.892	0.00239
1375140_at	AA818999		Rn.1940	1.891	0.0261
1377494_at	BE104847		Rn.160165	1.885	0.00463	Fli1
1370142_at	NM_022175	NM_022175	Rn.44483	1.882	0.0428	Pem	placentae and embryos oncofetal
1377712_at	AI556865		Rn.15163	1.881	0.00822	Ctnnd2
1376105_at	AI599143		Rn.99441	1.878	0.0129	Col14a1_predicted
1390495_at	BI294144		Rn.40976	1.875	0.0351
1391645_at	BF393822		Rn.25279	1.875	0.0146	Bxdc1_predicted
1383661_at	AA926037		Rn.15645	1.87	0.000844	Hs3st3b1_predicted
1390231_at	BI286615		Rn.23291	1.864	0.00341
1382089_at	AI070489		Rn.21317	1.862	0.0463
1395076_at	BE117804		Rn.92744	1.862	0.0429
1374307_at	AI236027		Rn.164709	1.844	0.0072	LOC287005
1368610_at	NM_021585	NM_021585	Rn.40569	1.843	0.0174	Mca32	mast cell antigen 32
1394892_at	AI179741		Rn.17980	1.84	0.041	Ceacam12_predicted
1397711_at	AI555694		Rn.132683	1.837	0.042	Sdccag33_predicted
1382901_at	AW532478		Rn.47963	1.834	0.044	Gfi1b_predicted
1378048_at	BE116976		Rn.105849	1.833	0.041	LOC679869
1383887_at	AA924984		Rn.13757	1.831	0.0165	RGD1306991
1379792_at	BF408715		Rn.46595	1.829	0.0375
1396858_at	BF412454		Rn.7033	1.828	0.00754	Magi2
1397030_at	AI406451		Rn.7208	1.822	0.0284	Atp2b1
1371954_at	BF290193		Rn.3793	1.82	0.00974	Tns
1379493_at	AW916067		Rn.161368	1.819	0.0456
1384297_at	AI555088		Rn.147301	1.813	0.0108
1387703_a_at	AF106659		Rn.144632	1.811	0.048	ubp69; MGC93284; Usp2	deubiquitinating enzyme Ubp69
1385938_at	BI289749		Rn.29892	1.81	0.00991	Mettl6
1398293_a_at	U94321	NM_032075	Rn.74241	1.809	0.00457	Ghsr	growth hormone secretagogue receptor type 1a
1388845_at	AI144958		Rn.18855	1.8	0.0238	Svop
1371285_at	M37567			1.796	0.0402	Hoxc4; Hox3r3
1393007_at	BF554509		Rn.164628	1.796	0.0175	Hes5
1395189_at	BE111371		Rn.156863	1.788	0.0346
1397966_at	BF403413		Rn.60266	1.785	0.00242
1373654_at	BM389254		Rn.104326	1.78	0.00894	Anxa8
1391244_at	BF386142		Rn.62851	1.78	0.0161
1393325_at	BG378917		Rn.98504	1.771	0.00226	Gtpbp6_predicted
1380830_at	AI412331		Rn.18288	1.767	0.023	Pnpla1_predicted
1391879_at	AA964161		Rn.133780	1.755	0.0162
1397972_at	BF390528		Rn.145069	1.753	0.0168	Lamc3_predicted
1397389_at	BF398664		Rn.48777	1.751	0.0141	Adnp
1393553_at	AI059872		Rn.41732	1.746	0.0116
1370095_at	NM_021656	NM_021656	Rn.41003	1.745	0.0348	Ltb4r	leukotriene B4 receptor
1378813_at	BF398841		Rn.62907	1.744	0.0286
1382286_at	AA965275		Rn.162672	1.742	0.0263	LOC691209
1398094_at	BE102480		Rn.145140	1.742	0.0246	RGD1311343_predicted
1374095_at	BM385244		Rn.107901	1.732	0.0195	Slc4a8
1378315_at	AI045116		Rn.147582	1.731	0.0291
1378635_at	BI275013		Rn.24701	1.731	0.0395	RGD1562836_predicted
1391115_at	BM390642		Rn.41478	1.731	0.00491	LOC498229
1375069_at	BG380530		Rn.48823	1.724	0.0454	RGD1308012_predicted
1368381_at	NM_134401	NM_134401	Rn.49262	1.723	0.0467	W307	W307 protein
1397039_at	BF400627		Rn.64426	1.723	0.0151	LOC688631
1397287_at	BF291148		Rn.169032	1.723	0.0429	RGD1565997_predicted
1396805_at	BF391383		Rn.160642	1.72	0.0251	LOC308650
1394386_s_at	BE107955		Rn.51354	1.717	0.0107	Vps52
1381643_at	AW536050		Rn.140377	1.712	0.0173
1385540_at	AI044916		Rn.120844	1.706	0.0197
1397400_at	BM391846		Rn.148867	1.704	0.0159
1397429_at	AI556638		Rn.118401	1.702	0.026
AFFX_Rat_Hexokinase_M_at	AFFX_Rat_Hexokinase_M			1.702	0.0379
1374743_at	BE115056		Rn.129128	1.697	0.00602	RGD1565362_predicted
1391765_at	BM383632		Rn.137189	1.696	0.0237	Lrrc48
1390438_at	AW526136		Rn.79863	1.695	0.0284	Hdac5
1397639_at	AI715125		Rn.154046	1.695	0.0407
1367762_at	NM_012659	NM_012659	Rn.34418	1.687	0.00208	Sst; Smst; SS-14; SS-28	somatostatin
1373797_at	BF417430		Rn.72927	1.686	0.0114	Hyal3
1397326_at	BE119158		Rn.55359	1.686	0.0336
1378628_at	BF411451		Rn.61844	1.685	0.0152
1393511_at	AW533576		Rn.48145	1.681	0.0336	RGD1561105_predicted
1368409_at	NM_012796	NM_012796	Rn.87212	1.68	0.0411	Gstt2	glutathione S-transferase, theta 2
1385285_at	AI145977		Rn.148797	1.672	0.00282
1395852_at	BF546340		Rn.38406	1.671	0.0312	Abca3
1380995_at	BF412118		Rn.131122	1.667	0.0487
1378795_at	AI549094		Rn.9438	1.664	0.0145
1374192_at	BE105137		Rn.169531	1.662	0.0326
1373318_at	BI300650		Rn.12298	1.658	0.0035	Slit3
1370508_a_at	AF290212	NM_031601	Rn.86960	1.652	0.0277	Cacna1g	calcium channel alpha-1-G subunit
1392688_at	AI113186		Rn.83042	1.652	0.0425	Rassf1
1378083_at	BE106666		Rn.38231	1.65	0.0261
1382274_at	AA819288		Rn.16737	1.65	0.0196	Rarres1
1398115_at	BF393962		Rn.199843	1.65	0.028
1395684_at	AW534805		Rn.201935	1.649	0.0294
1379432_at	AW918404		Rn.58915	1.642	0.0028
1398393_at	BF414412		Rn.45869	1.641	0.0171	LOC689314
1376398_at	BF417784		Rn.164743	1.64	0.0477
1399112_at	AI599185		Rn.138027	1.637	0.0101	Skiv2l
1379138_at	BF391688		Rn.31803	1.635	0.0347	Pard3
1392736_at	AW532939		Rn.158403	1.632	0.0109
1377534_at	BE097305		Rn.154758	1.625	0.00275	Stk32c_predicted
1381301_at	BF417811		Rn.17022	1.623	0.0358	LOC288010
1394545_at	AA998459		Rn.46963	1.621	0.0284	Spire2_predicted
1370747_at	D14839	NM_012952	Rn.25174	1.62	0.0308	Fgf9	rat FGF-9
1369205_at	NM_019207	NM_019207	Rn.10606	1.618	0.00886	Neurod3; Ngn1	neurogenic differentiation 3
1383950_at	BF410404		Rn.41190	1.618	0.0443
1396476_at	BG379133		Rn.131483	1.614	0.0367
1381783_at	AI577267		Rn.38091	1.61	0.0499	Akap3
1389943_at	BG372724		Rn.41475	1.609	0.0118	Crocc_predicted
1390518_at	AW915157		Rn.81507	1.606	0.00634	LOC685462
1387486_at	NM_130420	NM_130420	Rn.12458	1.605	0.0154	Trim9	tripartite motif-containing 9
1391674_at	AA925120		Rn.15458	1.604	0.0353
1382178_at	BI275934		Rn.16898	1.603	0.0141	RGD1305866_predicted
1380602_at	AI764190		Rn.134582	1.599	0.0166
1368219_at	NM_017137	NM_017137	Rn.11073	1.597	0.0143	Clcn2; ClC-2	chloride channel 2
1372799_at	BF285179		Rn.6770	1.597	0.0187	Dguok_predicted
1381074_at	AW527986		Rn.28757	1.596	0.0484
1393554_at	AI043914		Rn.17379	1.595	0.0381	RGD1562657_predicted
1382704_at	AA964555		Rn.165293	1.594	0.0255
1377082_at	BF567763		Rn.45449	1.59	0.0124
1376488_at	AI101689		Rn.19998	1.589	0.0268
1383029_at	AA946413		Rn.164825	1.588	0.0422
1387008_at	NM_022948	NM_022948	Rn.37545	1.587	0.0234	Sfxn3; TCC	sideroflexin 3
1396614_at	BF396545		Rn.102416	1.587	0.0322	Sfrp2
1393392_at	BE120352		Rn.146617	1.585	0.0357
1393286_at	AI453929		Rn.6586	1.582	0.0462	Nr5a1
1373112_at	BE110870		Rn.162096	1.579	0.00317	RGD1306873
1376761_at	BF419085		Rn.23483	1.573	0.0399	Hdac4
1369592_at	NM_138975	NM_138975	Rn.198920	1.572	0.0175	Wbp2	WW domain binding protein 2
1392050_at	BE119691		Rn.46606	1.572	0.0341	Ephb1
1396078_at	BF389439		Rn.162726	1.571	0.0166	LOC362317
1380938_at	BE106206		Rn.32539	1.57	0.00265	Ripk5
1385370_at	BE102234		Rn.82375	1.569	0.0434	RGD1311142_predicted
1376255_at	BF284982		Rn.137063	1.563	0.0418	Map4k1_predicted
1395282_at	BF391342		Rn.130975	1.562	0.0406
1382984_at	AI073272		Rn.6487	1.555	0.0252	Tor1b
1379527_at	AI502952		Rn.15650	1.554	0.021	Epc1_predicted
1377169_at	BI273710		Rn.32682	1.552	0.0412
1378869_at	BF413327		Rn.171730	1.545	0.0449
1397321_at	AA899866		Rn.199153	1.543	0.043
1395211_s_at	BE118557		Rn.36337	1.54	0.0127	Svil_predicted
1391264_at	AA875301		Rn.163715	1.539	0.00607
1373765_at	BG371708		Rn.17913	1.538	0.0288
1389426_at	AW528806		Rn.32270	1.538	0.0365	Glul
1394971_at	BE119142		Rn.4220	1.538	0.0256	Echdc1
1396355_at	BF411289		Rn.162351	1.538	0.0106	LOC363309
1377023_at	AI408580		Rn.136933	1.535	0.0482	Dusp2
1369691_at	NM_013119	NM_013119	Rn.87394	1.534	0.0352	Scn3a; SCIII	sodium channel, voltage-gated, type III, alpha polypeptide
1385712_at	BF396364		Rn.172842	1.533	0.0468
1375447_at	BI291231		Rn.97210	1.526	0.0233	Gtpbp1_predicted
1397673_at	AW523660		Rn.162247	1.526	0.0198	Cugbp2
1391013_at	AW523567		Rn.23337	1.522	0.000954	Pcdh8
1391480_at	BI296013		Rn.26807	1.522	0.0101
1377807_a_at	BF389856		Rn.166202	1.518	0.00566
1395915_at	BF416044		Rn.62901	1.518	0.0433	RGD1304687_predicted
1396351_at	BF411876		Rn.49715	1.515	0.0162
1386823_at	BF545481		Rn.141335	1.512	0.00762	LOC498918
1387916_at	U39208	NM_153318	Rn.11269	1.512	0.00572	CYP4F6; Cyp4f6; MGC93133	cytochrome P450 4F6
1371043_a_at	BE107327		Rn.11354	1.511	0.0362	Pou3f3
1394359_at	BF553498		Rn.202401	1.511	0.0335
1378621_at	BE121126		Rn.43055	1.507	0.0218	Chd6_predicted
1383340_at	BG671011		Rn.198771	1.506	0.0391	Atcay_predicted
1393541_at	AI146150		Rn.24023	1.506	0.0286
1375800_at	BE117206		Rn.171523	1.502	0.0298
1376639_at	AW252111		Rn.143411	1.501	0.00846	Rnf126
1397700_x_at	BG670822		Rn.199283	1.5	0.00846
1378005_at	AW527486		Rn.24818	1.496	0.0395	Sema6a_predicted
1383799_at	BF567886		Rn.108166	1.496	0.00797	Cxadrl1
1397390_at	BF398678		Rn.156787	1.496	0.0372
1384185_at	BI289594		Rn.66167	1.489	0.0265	RGD1307704_predicted
1393146_at	BG663116		Rn.25263	1.488	0.007
1397078_at	AI111920		Rn.148803	1.488	0.0351
1394056_at	BF551160		Rn.190831	1.487	0.0173	Nicn1
1395460_at	BI290497		Rn.198915	1.486	0.0378	Caskin2_predicted
1396216_at	BF551351		Rn.174819	1.486	0.0382
1391194_at	BG377337		Rn.32153	1.485	0.00495	Sall1_predicted
1389353_at	BM386525		Rn.8257	1.482	0.00374	Sema6d_predicted
1373118_at	BM387460		Rn.24684	1.481	0.00845	LOC689074
1383758_at	AA924804		Rn.15398	1.48	0.018
1384056_at	BF410980		Rn.199372	1.48	0.0132	Fgfr3
1372514_s_at	AA892303		Rn.3257	1.479	0.0154	Dnalc4
1380967_at	BE101670		Rn.60814	1.477	0.0388	Nts_predicted
1390609_at	BI296683		Rn.27672	1.475	0.0248
1394613_at	BF288842		Rn.91833	1.473	0.0382
1376779_at	BI295511		Rn.116108	1.471	0.0496	Foxo1a
1382329_at	AW523888		Rn.13143	1.471	0.0238
1384036_s_at	AW536030		Rn.165356	1.468	0.0276	LOC685277
1391546_at	AI412209		Rn.45010	1.467	0.0318
1380171_at	BI290076		Rn.168023	1.466	0.0304	Adra2b
1382138_at	BG380221		Rn.22790	1.466	0.0155	LOC499745
1368702_at	U05989	NM_033485	Rn.9127	1.463	0.0142	Par4; Par-4; Pawr	induced by effectors of apoptosis
1384305_at	BF413040		Rn.87825	1.462	0.0455	Past-A
1392947_at	AI030349		Rn.165917	1.462	0.038
1384761_at	AI501676		Rn.165904	1.461	0.0367
1378805_at	BE104220		Rn.50616	1.457	0.0488
1385162_at	AW523702		Rn.150733	1.457	0.0092
1375724_at	BE108162		Rn.201748	1.456	0.0105	RGD1563612_predicted
1375861_at	BE111332		Rn.7449	1.456	0.0388	MGC105733
1382301_at	BE120448		Rn.171733	1.454	0.00572
1370058_at	NM_031783	NM_031783	Rn.18568	1.452	0.0267	Nefl; Nfl; NF-L	neurofilament, light polypeptide
1383687_at	AW435306		Rn.155149	1.452	0.0313
1385592_at	BI289386		Rn.101287	1.451	0.00881	Bcor_predicted
1374939_at	BE112927		Rn.44008	1.45	0.0399	Cyfip2_predicted
1378359_at	AI072632		Rn.198468	1.45	0.0111	RGD1563950_predicted
1383919_at	AI070704		Rn.21345	1.45	0.0171	Rnf44
1369765_at	NM_022384	NM_022384	Rn.32936	1.446	0.00899	Ascl1; Mash1	achaete-scute complex homolog-like 1
1384559_at	AI072542		Rn.144519	1.446	0.0427	Rhox9
1393028_at	BM383152		Rn.1831	1.441	0.0237	Abhd4_predicted
1393117_at	BI286900		Rn.1701	1.441	0.00241
1380887_at	BF389417		Rn.146777	1.439	0.00802
1379912_at	BM392147		Rn.199990	1.438	0.0273
1383367_at	AI136153		Rn.156072	1.438	0.0437	Samd14
1378790_at	AW535379		Rn.156404	1.435	0.0351
1381976_at	BE103004		Rn.170861	1.434	0.0346
1394922_at	AI716205		Rn.154094	1.433	0.0412
1392613_at	AA942745		Rn.22057	1.432	0.0484
1375781_at	BF419844		Rn.63660	1.431	0.0368
1391030_at	AW524694		Rn.46007	1.431	0.00785
1383575_at	BG376561		Rn.15163	1.429	0.00628	Ctnnd2
1376899_at	BF407154		Rn.93975	1.423	0.0205	RGD1566222_predicted
1369788_s_at	NM_021835	NM_021835	Rn.93714	1.421	0.0333	Jun	v-jun sarcoma virus 17 oncogene homolog
1374164_at	BF410020		Rn.39004	1.421	0.00505
1368297_at	NM_033442	NM_033442	Rn.34322	1.419	0.0177	Gata2	GATA binding protein 2
1386921_at	NM_013128	NM_013128	Rn.7149	1.419	0.026	Cpe; Cph; CARBE; MGC93638	carboxypeptidase E
1380740_at	BF396506		Rn.30142	1.418	0.0158	Alg12_predicted
1394446_at	AW523015		Rn.35743	1.417	0.0263
1374763_at	BI274117		Rn.93530	1.415	0.00504	Ceecam1
1379463_at	AW525176		Rn.44931	1.415	0.0117	Filip1
1386994_at	NM_017259	NM_017259	Rn.27923	1.411	0.0118	Btg2; An; Agl; Pc3; an-1; Tis21	B-cell translocation gene 2
1388905_at	AI230770		Rn.37168	1.411	0.0195	RGD1311136
1372994_at	AA875278		Rn.2861	1.41	0.0202	RGD1561045_predicted
1379029_at	BI284478		Rn.200075	1.41	0.0252
1384017_at	AI058817		Rn.18993	1.41	0.0115	Lrrk1_predicted
1393713_at	BM389780		Rn.132538	1.41	0.00514	Gmds
1385887_at	BE107316		Rn.10455	1.409	0.027	Cutl1
1373425_at	BF284224		Rn.17201	1.407	0.041	LOC365842
1390119_at	BF396602		Rn.102416	1.407	0.0177	Sfrp2
1381246_at	BI293437		Rn.109718	1.406	0.0151
1373197_at	AI578263		Rn.31947	1.405	0.00994	Ddx27
1373566_at	AI103026		Rn.12253	1.405	0.0313
1383337_at	AA963875		Rn.44725	1.403	0.0158	RGD1562686_predicted
1376432_at	BM383785		Rn.136939	1.4	0.0494	Zfand3
1393635_x_at	AI230430		Rn.195342	1.4	0.047	Tubb4
1394160_at	AI101945		Rn.107821	1.397	0.0339	Tmem2_predicted
1374935_at	AI412099		Rn.17648	1.392	0.0428
1370897_at	J02827		Rn.49145	1.391	0.0258	E1a; BCKDA; Bckdha	Branched chain alpha-ketoacid dehydrogenase subunit E1 alpha
1385334_at	AA818166		Rn.8023	1.39	0.0105
1368998_at	NM_031737	NM_031737	Rn.11387	1.389	0.0216	Nkx6-1; Nkx6a; Nkx6.1	NK6 transcription factor related, locus 1
1369189_at	NM_031581	NM_031581	Rn.10574	1.389	0.047	Ppyr1	pancreatic polypeptide receptor 1
1383019_at	BF558478		Rn.166309	1.388	0.0395
1398598_at	BF549679		Rn.79807	1.386	0.0343	Dst_predicted
1391648_at	BF545697		Rn.13025	1.385	0.0247	Dscr6_predicted
1368157_at	NM_024346	NM_024346	Rn.14961	1.384	0.0251	Stmn3; Sclip	stathmin-like 3
1382222_at	BI293607		Rn.25191	1.383	0.0289	RGD1306212_predicted
1382441_at	AI556402		Rn.22598	1.383	0.0111	Smcf1
1394474_at	BF396804		Rn.147574	1.378	0.0113
1389691_at	AI230862		Rn.24529	1.376	0.0285	Znf575_predicted
1392677_at	AA924705		Rn.32625	1.376	0.0292	Zic4_predicted
1373546_at	AI409922		Rn.144675	1.375	0.0421	Ua20
1376064_at	AW530352		Rn.104212	1.375	0.0486	LOC689984
1383153_at	AI555284		Rn.23647	1.375	0.0208
1378090_at	BE109128		Rn.7558	1.373	0.0181
1380911_at	BF419206		Rn.200147	1.37	0.0293
1379304_at	BM388446		Rn.44767	1.369	0.0437	LOC498171
1373578_at	BM386413		Rn.16973	1.368	0.00259	Trim2
1389637_at	AI227731		Rn.24257	1.368	0.0376	LOC688642
1376104_at	BG381010		Rn.24141	1.366	0.00919	RGD1308319_predicted
1371541_at	AI177055		Rn.131171	1.365	0.0321	Mylk_predicted
1384100_at	AI043947		Rn.156874	1.365	0.0321
1382882_x_at	AA963228		Rn.90013	1.363	0.0371
1379399_at	AI711484		Rn.21651	1.362	0.0418	RGD1306108
1373132_at	AI178689		Rn.7518	1.357	0.0357	LOC691898
1370341_at	AF019973	NM_139325	Rn.10828	1.355	0.0436	NSE; RNEN3; Eno2	neuron-specific enolase
1371436_at	AI176924		Rn.40130	1.355	0.0436	RT1-Aw2
1397536_at	BF564825		Rn.165533	1.354	0.0322
1386998_at	NM_012497	NM_012497	Rn.11211	1.353	0.0257	Aldoc; ALDCAA; F16dip7; RATALDCAA	aldolase C, fructose-biphosphate
1392189_at	BE105136		Rn.147753	1.347	0.00174	RGD1562092_predicted
1378497_at	BF400776		Rn.1022	1.344	0.0165	Atp6v0a2_predicted
1375413_at	AA799614		Rn.59887	1.342	0.0277	Sirt2
1389396_at	BE329273		Rn.90092	1.342	0.0453	Pfkfb4
1375935_at	AI008672		Rn.122316	1.341	0.035	Llgl1
1394869_at	BE104854		Rn.146659	1.34	0.0304
1373793_at	BE097786		Rn.2340	1.339	0.0414	Igsf8
1396253_at	BE116294		Rn.52653	1.339	0.0293
1372911_at	BI281950		Rn.27185	1.334	0.0443
1379424_at	BE115825		Rn.156180	1.333	0.036	RGD1308014_predicted
1397542_at	AI137472		Rn.27433	1.331	0.00819
1384571_at	BF398835		Rn.134685	1.327	0.0374	Zswim5_predicted
1378722_at	BF393951		Rn.42973	1.325	0.0318	RGD1564654_predicted
1375658_at	AI412317		Rn.22768	1.324	0.0046
1383120_at	BE107993		Rn.12355	1.324	0.0338
1379717_at	BM385804		Rn.36147	1.323	0.0446	LOC360997
1367939_at	NM_012733	NM_012733	Rn.902	1.321	0.04	Rbp1	retinol binding protein 1, cellular
1371357_at	AI233246		Rn.144080	1.319	0.0179	Igfbp7
1378390_at	AI071169		Rn.21896	1.319	0.032
1374086_at	BF282296		Rn.162259	1.317	0.00301	Arhgap21_predicted
1398445_at	BF420311		Rn.170107	1.315	0.0401
1373558_at	BF396446		Rn.154118	1.313	0.0331
1381686_at	BI276419		Rn.12453	1.313	0.0119	RGD1305773_predicted
1380607_at	BI295044		Rn.147529	1.312	0.0246
1389679_at	AI178923		Rn.201748	1.312	0.00417	RGD1563612_predicted
1394109_at	BF558056		Rn.185771	1.303	0.0447	Thbs1
1375276_at	BI274139		Rn.17528	1.301	0.046	Timm17b_predicted
1376360_at	BF398530		Rn.202375	1.301	0.0497	RGD1308513
1385717_at	AW524331		Rn.45830	1.301	0.00679
1383910_at	BF398220		Rn.34845	1.299	0.0171	LOC306417
1390804_at	AI176434		Rn.78917	1.299	0.0293	RGD1561597_predicted
1393184_at	BF420805		Rn.164335	1.299	0.0341	Pak2
1398416_at	AI008376		Rn.41113	1.299	0.0365	Rnasen
1384415_at	AI058292		Rn.17732	1.298	0.0313
1376861_at	AW525240		Rn.162350	1.297	0.00871	LOC317312
1383166_at	BE100595		Rn.165307	1.297	0.0389	Ncoa1_predicted
1386995_at	BI288701		Rn.27923	1.297	0.0316	Btg2
1397362_at	AI071343		Rn.153635	1.297	0.0286	LOC257650
1382179_at	AW534743		Rn.12697	1.295	0.0442	RGD1565196_predicted
1383676_at	AA996595		Rn.12338	1.294	0.0307	Sfrs8
1385806_at	AA996771		Rn.6585	1.294	0.0499	Rp9h_predicted
1391031_at	BF389889		Rn.163702	1.294	0.0464
1392800_at	BI290686		Rn.22294	1.292	0.0355	RGD1308165_predicted
1376177_at	AI179609		Rn.93919	1.291	0.0171	RGD1561062_predicted
1385950_at	AI454926		Rn.161821	1.291	0.0425	LOC500102
1390274_at	AI170313		Rn.12990	1.29	0.021	Plxna2_predicted
1373107_at	BF283792		Rn.8024	1.289	0.0443	Alg1_predicted
1376809_at	BI288660		Rn.24267	1.288	0.049	RGD1563342_predicted
1382194_at	AI234173		Rn.95452	1.287	0.0443	F8
1384529_at	BE104877		Rn.11622	1.287	0.0369
1389212_at	BI296278		Rn.11805	1.287	0.0111	Csnk1e
1372698_at	BI275970		Rn.139382	1.283	0.0442	RGD1305094_predicted
1372027_at	AI009713		Rn.7760	1.281	0.0358
1389620_at	AW525235		Rn.105145	1.281	0.0448	Suv420h2_predicted
1375905_at	AI412746		Rn.14889	1.279	0.0416	Ttyh1_predicted
1393170_at	BF555514		Rn.91077	1.279	0.0349	Hoxa2
1389611_at	AA849857		Rn.9975	1.272	0.0184	Vldlr
1383861_at	BF394135		Rn.166854	1.267	0.0225
1370182_at	AI574884		Rn.11044	1.266	0.0262	Ptprn2
1373341_at	AI231183		Rn.19744	1.266	0.00335	RGD1563315_predicted
1375810_at	AI579708		Rn.84084	1.265	0.0437	RGD1565350_predicted
1377792_at	AW524891		Rn.199622	1.265	0.0192
1383874_at	BG670036		Rn.16708	1.263	0.0162	RGD1560812_predicted
1389137_at	AA957183		Rn.89069	1.262	0.0453	Cit
1373393_at	BM384468		Rn.106323	1.256	0.031	LOC299907
1384794_at	BE106136		Rn.170969	1.255	0.0235
1393990_at	AA956230		Rn.37928	1.255	0.0143	Zfp503_predicted
1398745_at	BM389610		Rn.48687	1.255	0.0411	Pvrl1
1394605_at	AI409909		Rn.19152	1.249	0.0288	RGD1566149_predicted
1382522_at	AI169689		Rn.29774	1.248	0.0392	Matr3
1387242_at	NM_019335	NM_019335	Rn.10022	1.247	0.0442	Prkr; Pkr	Protein kinase, interferon-inducible double stranded RNA dependent
1389993_at	BI299095		Rn.22892	1.245	0.0203	Wdr33_predicted
1392099_at	AI549022		Rn.38400	1.243	0.0461	Plcl3_predicted
1374966_at	BE109057		Rn.121471	1.242	0.0242	Dcx
1376608_at	AI236535		Rn.19604	1.242	0.0381
1382579_at	BE107165		Rn.41060	1.241	0.0221	Tnrc9_predicted
1370041_at	NM_053440	NM_053440	Rn.34335	1.24	0.0284	Stmn2; Scg10; Scgn10; MGC105372	stathmin-like 2
1377145_at	BI296089		Rn.16647	1.24	0.0466	RGD1562101_predicted
1378176_at	AW531422		Rn.18215	1.24	0.0143
1382192_at	AI179260		Rn.22111	1.239	0.0366	Xlkd1_predicted
1384889_at	AI535467		Rn.168067	1.234	0.0391	Tmsb4x
1392157_at	BE106313		Rn.12990	1.234	0.038	Plxna2_predicted
1393273_at	AW533027		Rn.108008	1.229	0.046
1369964_at	NM_130411	NM_130411	Rn.6990	1.228	0.0392	Coro1a; MGC93041	coronin, actin binding protein 1A
1375358_at	AA998150		Rn.7701	1.228	0.0477
1389151_at	AI103440		Rn.113277	1.228	0.045
1368179_at	NM_134465	NM_134465	Rn.177948	1.227	0.0416	Tslpr; Crl2; Crlf2	thymic stromal-derived lymphopoietin, receptor
1390214_a_at	BI284812		Rn.65696	1.225	0.0209	Ciz1_predicted
1374529_at	AI406660		Rn.185771	1.223	0.0143	Thbs1
1384244_at	AA964752		Rn.134797	1.22	0.0488	RGD1305387
1393086_at	AI060055		Rn.21174	1.219	0.0462	RGD1308324_predicted
1370751_at	U77931	NM_147136		1.217	0.0259	LOC257642; ribin	rRNA promoter binding protein
1382685_at	AI101660		Rn.146652	1.217	0.0133	Slit2
1394949_at	BF399419		Rn.93326	1.212	0.049
1399031_at	BM391360		Rn.86998	1.212	0.041	LOC688813
1372237_at	BI298306		Rn.199495	1.209	0.0354
1373315_at	AI176425		Rn.10518	1.206	0.0243	Arnt2
1375703_at	BE117891		Rn.106040	1.203	0.0433	Mll5
1373916_at	AI237356		Rn.12447	1.2	0.0336	Ep300
1368656_at	NM_053856	NM_053856	Rn.11093	1.199	0.0234	Scg3; SgIII	secretogranin III
1376808_at	BG672572		Rn.21871	1.198	0.0421
1390827_at	AA997679		Rn.10636	1.197	0.0425	Smad3
1389790_at	AI410565		Rn.169054	1.195	0.0493
1370473_a_at	AF077000	NM_057204	Rn.54442	1.192	0.0421	PTP-TD14; Ptp-Td14; Ptpn23	protein tyrosine phosphatase TD14
1385944_at	AA875348		Rn.40571	1.189	0.0475	RGD1307084
1369008_a_at	NM_053573	NM_053573	Rn.11005	1.186	0.0357	Olfm1; Noe1; D2Sut1e	olfactomedin 1
1376698_at	BF418869		Rn.25396	1.185	0.0453
1370069_at	NM_134363	NM_134363	Rn.10513	1.182	0.0487	Slc12a5; Kcc2	solute carrier family 12 member 5
1387141_at	NM_023023	NM_023023	Rn.44871	1.18	0.0482	Dpysl5; Crmp5; Ulip6	dihydropyrimidinase-like 5
1392698_a_at	AA899844		Rn.12334	1.178	0.0346
1382283_at	BF283711		Rn.7914	1.175	0.022	Waspip
1372832_at	BI278868		Rn.166377	1.169	0.0402	Epim
1368097_a_at	NM_053865	NM_053865	Rn.55126	1.166	0.0453	Rtn1; Nsp	reticulon 1
1375912_a_at	BI285430		Rn.144772	1.161	0.0245	Galnt2_predicted
1374927_at	AI714124		Rn.14945	1.16	0.0371
1368391_at	NM_013111	NM_013111	Rn.9439	1.159	0.0471	Slc7a1; CAT1; Atrc1; Cat-1	solute carrier family 7 (cationic amino acid transporter, y+ system), member 1
1383110_at	BM385908		Rn.163189	1.152	0.0249	Klhl24
1374702_at	BI291393		Rn.196083	1.145	0.0193
1376182_at	BM383074		Rn.49972	1.135	0.0239
1390715_at	BF396448		Rn.32120	1.134	0.0444	Igfbpl1_predicted
1390233_at	BE107321		Rn.38778	1.125	0.0467	Gli2_predicted
1383400_at	BI293535		Rn.12115	1.113	0.0446	LOC682097
1373463_at	AI172281		Rn.165003	1.1	0.0343	Col5a2
1371136_at	AJ271834	NM_033096	Rn.4143	1.088	0.0467	ppm1b2; Pp2c2; Ppm1b	protein phosphatase 1B2 53 kDa isoform
1376662_at	BF390141		Rn.51134	1.083	0.0294
1393168_at	BF398450		Rn.17921	1.047	0.0437

## Sheet: 2B Up-regulated genes
Additional file 2B. List of up-regulated genes with significant differences (p < 0.05).
Gene Name	Genbank	RefSeq	UniGene	Fold Change	p-value	Common	Product
1369749_a_at	NM_012710	NM_012710	Rn.34331	7.254	0.000846	Svs2; SVPIIA; Svs2p2; RATSVPIIA	seminal vesicle protein, secretion 2
1393255_at	AI136435		Rn.33169	6.829	0.00394
1378708_at	BF412808		Rn.18311	6.411	5.71e-05	Mtmr1_predicted
1392383_at	BF405619		Rn.44437	6.386	0.0107	Ppp2r2b
1378982_at	AI145793		Rn.28617	5.845	0.000135
1388051_at	AF337809	NM_053755	Rn.81026	5.731	0.0123	Slc26a3	down-regulated in adenoma protein
1380340_at	BF387865		Rn.63789	5.626	0.00387
1397661_at	BF390492		Rn.60089	5.288	0.0306
1392366_at	BE112539		Rn.91612	5.221	0.00228
1380780_at	BI300306		Rn.66971	5.165	0.00793
1396392_at	BF403099		Rn.3642	5.08	0.0163	Dctn6_predicted
1378388_at	BI290092		Rn.176893	5.077	0.011
1386511_x_at	AI231356			4.955	0.0118
1381876_at	AI008494		Rn.23357	4.905	0.0182	Fras1_predicted
1382266_at	AI500893		Rn.163198	4.757	0.000293	RGD1560731_predicted
1390265_at	BE097995		Rn.4154	4.688	0.00132	RGD1564984_predicted
1396499_at	BF403327		Rn.23833	4.632	0.00119	LOC680590
1384987_at	BM386877		Rn.177700	4.603	0.0349
1385547_at	AW522439		Rn.20243	4.572	0.00938	RGD1308367
1393500_at	AI029289		Rn.31799	4.298	0.00605	PDP1
1381946_at	AI535089		Rn.144830	4.285	0.00112
1378106_at	AI029402		Rn.17288	4.256	0.000155	Phlda2_predicted
1387659_at	AF245172	NM_031776	Rn.161897	4.243	0.000927	Gda; Cypin	guanine deaminase
1389894_at	BF399476		Rn.7255	4.231	0.0168	Dlc1
1395446_at	AW916813		Rn.92013	4.23	0.0192
1394956_at	AA859238		Rn.145170	4.208	0.000285	RGD1564528_predicted
1387768_at	NM_021588	NM_021588	Rn.40511	4.192	0.0153	Mb	myoglobin
1393884_at	BE114434		Rn.117658	4.178	0.0077
1375402_at	BF391604		Rn.6819	4.174	0.00388	Frmd4a_predicted
1392582_at	AA819053		Rn.24122	4.171	0.000327	Lrrc4c_predicted
1380532_at	BF552738		Rn.40780	4.169	0.0022	LOC689593
1394330_at	BF544149		Rn.157549	4.167	0.0223
1383263_at	BG664221		Rn.12119	4.15	0.0278
1397707_at	BF415758		Rn.173020	4.148	0.00174
1392210_at	BF410487		Rn.139250	4.145	0.0303	RGD1307443_predicted
1391852_at	BF549454		Rn.20433	4.108	0.000218
1379823_at	BF562158		Rn.162404	4.092	0.0392	RGD1564024_predicted
1395819_at	AW526127		Rn.146532	4.084	0.0253
1389495_at	BF394211		Rn.63615	4.083	0.0366
1394007_at	AI144723		Rn.27657	4.052	0.000894	Prm1
1388949_at	BI297693		Rn.57310	4.033	0.0252	RGD1566243_predicted
1369346_at	NM_022632	NM_022632	Rn.48750	4.031	0.003	Slit2	slit homolog 2
1385278_at	AI072041		Rn.32649	4.01	0.00496	Gulp1
1395773_at	BF288487		Rn.92171	3.997	0.00974
1380552_at	AI555855		Rn.168141	3.977	0.039
1398079_at	BF399105		Rn.18523	3.952	0.00831	RGD1308929_predicted
1396573_at	BF409929		Rn.52409	3.931	0.00476	Dopey2_predicted
1379809_at	AI535522		Rn.11991	3.919	0.0333	Plekhf2_predicted
1391834_at	BM386419		Rn.65511	3.917	0.00506
1391945_at	BF393843		Rn.10046	3.905	0.00922	Grid2
1396505_at	BE113909		Rn.60142	3.902	0.00103
1379171_at	BF388150		Rn.58271	3.882	0.0358
1396779_at	BF402702		Rn.145517	3.84	0.0351	LOC689421
1381078_at	BF409999		Rn.165945	3.839	0.000981
1394515_at	BF287046		Rn.91767	3.833	0.000937
1375260_at	BF405917		Rn.62840	3.82	0.00243	LOC361473
1372374_at	BM383006		Rn.6854	3.805	0.00564	Car1_predicted
1371275_at	X77818			3.793	0.00271	VCS-alpha3	SMR1-alpha3
1394780_at	BF287832		Rn.61098	3.787	0.0016
1368280_at	NM_017097	NM_017097	Rn.122504	3.759	0.000152	Ctsc; CATC	cathepsin C
1380264_at	BF399532		Rn.52191	3.735	0.00246
1395176_at	BF404785		Rn.63561	3.679	0.0163
1381753_at	BF416214		Rn.45065	3.665	0.00411	Fbxl7_predicted
1395959_at	BI298954		Rn.147215	3.649	0.0142
1385185_at	BF388679		Rn.149253	3.633	0.0215
1378097_at	AI599593		Rn.22313	3.604	0.00272	RGD1563548_predicted
1384755_at	BE108597		Rn.51543	3.595	0.0299
1393534_at	AI059500		Rn.23420	3.581	0.00111	Cdc2l5
1394772_at	AW521307		Rn.144652	3.581	0.0252	Tesk2
1368720_at	NM_022403	NM_022403	Rn.1029	3.581	0.0429	Tdo2; TO	tryptophan 2,3-dioxygenase
1381518_at	BF409158		Rn.164858	3.553	0.00422	Adcy5
1379616_at	BM383436		Rn.1271	3.553	0.0102	Ppp2ca
1386269_x_at	AI177589		Rn.92871	3.533	0.00717	Sorl1_predicted
1384628_at	AI549292		Rn.34836	3.533	0.0273	RGD1309288
1394094_at	AI412196		Rn.160465	3.532	0.00267
1378370_at	BF401705		Rn.172377	3.516	0.00701
1385677_s_at	BG372143		Rn.41055	3.509	0.0304	Pura_predicted
1369730_a_at	AJ294475	NM_023967	Rn.162721	3.483	0.0461	Gfra4	neurotrophic factor receptor
1379547_at	AA964652		Rn.40178	3.481	0.0307
1381680_at	BF412155		Rn.64186	3.472	0.000189
1388834_at	BI291422		Rn.26912	3.449	0.0126
1391371_at	BE113304		Rn.153570	3.445	0.0187	LOC680409
1384803_at	BI283351		Rn.160543	3.438	0.0183	RGD1565626_predicted
1380351_at	AI137310		Rn.148960	3.432	0.0213
1378522_at	BG373062		Rn.200267	3.419	0.0206
1392976_at	BF417385		Rn.17580	3.418	0.0312	MGC109519
1374099_at	BM386665		Rn.35035	3.412	0.00888	Nrap_predicted
1381922_at	BG377720		Rn.112669	3.383	0.0128	Slc5a11
1386340_at	BG057552		Rn.65594	3.357	0.0112
1390910_at	BF408406		Rn.136987	3.355	0.00477	Sesn3_predicted
1393519_at	AI071607		Rn.149158	3.341	0.00748
1381382_at	AW433978		Rn.73792	3.34	0.000429	RGD1564936_predicted
1384833_at	AA801117		Rn.201391	3.33	0.0477
1385750_at	BF393402		Rn.58047	3.319	0.0307
1395131_at	BF288188		Rn.131720	3.311	0.0054
1396225_at	BG666316		Rn.26543	3.3	0.00599
1380408_at	BI290397		Rn.148869	3.297	0.0129
1385802_at	BF418288		Rn.162012	3.282	0.0153	RGD1309748_predicted
1392255_at	AI412578		Rn.119499	3.273	0.002
1395680_at	BF399925		Rn.8762	3.267	0.0427	Sh3gl1
1395964_at	BI301241		Rn.41069	3.264	0.00228
1394520_at	AW143476		Rn.49964	3.251	0.0264	RGD1310433_predicted
1387631_at	NM_024390	NM_024390	Rn.6386	3.25	0.037	Hpgd	15-hydroxyprostaglandin dehydrogenase
1396802_at	BE107937		Rn.59088	3.248	0.00804	RGD1306118_predicted
1385674_at	BG373871		Rn.66168	3.236	0.00851
1381066_at	BF403440		Rn.153543	3.235	0.000842
1375383_at	AW251217		Rn.73967	3.221	0.01	RGD1561600_predicted
1392859_at	AA956344		Rn.9624	3.218	0.0047
1389803_at	BF415514		Rn.47082	3.217	0.00335
1380853_at	BE101772		Rn.148782	3.21	0.0493
1391305_at	AI576233		Rn.39112	3.206	0.0358
1385397_at	AA859085		Rn.16959	3.204	0.0343	LOC499991
1378206_a_at	BF565261		Rn.46511	3.164	0.011	LOC679834
1384979_at	BI289437		Rn.92385	3.163	0.00895	Gpr50
1394693_at	AW919728		Rn.124257	3.16	0.0143
1393319_a_at	AW142931		Rn.24214	3.14	0.008	RGD1562478_predicted
1384417_at	AA998783		Rn.33157	3.119	0.0309	Apoc4
1369832_at	NM_020302	NM_020302	Rn.42918	3.118	0.000281	Adam3; tMDCI	a disintegrin and metalloprotease domain 3 (cyritestin)
1380689_at	BM389555		Rn.81677	3.113	0.0242
1384928_at	AA849895		Rn.41952	3.107	0.0404	Ankrd2_predicted
1393903_at	AW526742		Rn.46308	3.103	0.0405
1385274_at	AW526381		Rn.195641	3.097	0.0136	Pcdhb19
1392113_at	BF419649		Rn.147502	3.095	0.000436
1369918_at	NM_139187	NM_139187	Rn.83604	3.094	0.011	Klrh1	killer cell lectin-like receptor subfamily H, member 1
1382929_at	BF386243		Rn.92802	3.092	0.0343	Leng9_predicted
1391322_at	AW251649		Rn.148762	3.078	0.0343
1395483_at	BI296524		Rn.176530	3.072	0.0346
1397691_at	BF548460		Rn.89791	3.052	0.0469
1391378_at	BF418338		Rn.58132	3.051	0.0277	Lpin2_predicted
1398649_at	AA819827		Rn.68333	3.044	0.021	Slitrk3_predicted
1391375_at	BF399581		Rn.12298	3.034	0.00602	Slit3
1369461_at	NM_031089	NM_031089	Rn.10601	3.029	0.0229	Pthr2	parathyroid hormone receptor 2
1384949_at	BF547133		Rn.22120	3.008	0.0275	Slc39a10_predicted
1391208_at	BG379836		Rn.99314	3.003	0.0106	Pcdh20_predicted
1392740_at	AI070435		Rn.198610	3.003	0.0355	Dbt
1381453_at	BE110814		Rn.124431	2.999	0.0201	Zfp710_predicted
1379859_at	AA964506		Rn.144137	2.99	0.00016
1380539_at	AA956424		Rn.40467	2.989	0.0197
1377435_at	BF401680		Rn.11046	2.976	0.0133	Camk4
1392359_at	BE120205		Rn.6646	2.975	0.0447	Ckap5
1371214_at	X74293		Rn.54492	2.971	0.0156	alpha 7 integrin; MGC105724; Itga7	alpha 7A integrin
1396726_at	BF409293		Rn.21577	2.969	0.0222	RGD1308626
1381709_at	BE098754		Rn.18272	2.956	0.00258	Ibrdc3_predicted
1393898_at	AA998222		Rn.199238	2.955	0.000369
1375512_at	BE110889		Rn.31803	2.936	0.0208	Pard3
1395308_at	BE097976		Rn.19881	2.915	0.0134	RGD1309744_predicted
1396835_at	BE095505		Rn.163392	2.914	0.0233
1395603_at	BI300879		Rn.153598	2.908	0.00917	RGD1565487_predicted
1378461_at	BG376813		Rn.66430	2.908	0.0207	Resp18
1389371_at	AI104077		Rn.199177	2.891	0.0391
1369854_a_at	NM_031755	NM_031755	Rn.91235	2.878	0.0147	Ceacam1; Bgp; BGPR; CD66a; Ccam1	carcinoembryonic antigen-related cell adhesion molecule isoform 4
1389266_at	BI296566		Rn.176544	2.878	0.0222
1393827_at	BM390901		Rn.151434	2.872	0.0154
1384253_at	AW251334		Rn.160897	2.872	0.0254	LOC364558
1375599_at	BF414469		Rn.63648	2.868	0.0181	Ddx31_predicted
1389553_at	BF393825		Rn.137522	2.864	0.0306	Dcir3
1395312_at	BE121118		Rn.5598	2.852	0.0423	Ctsk
1384782_at	BI284006		Rn.137089	2.839	0.0423	Abpa
1384138_at	AI072291		Rn.44275	2.837	0.00375	Slack
1392878_at	AI231319		Rn.33662	2.833	0.0106
1371149_at	Y11490		Rn.42923	2.81	0.0495	tMDCIII; Adam18	tMDC III
1396039_at	BG377396		Rn.137035	2.8	0.0299	Slc22a12
1384301_at	BE113571		Rn.3665	2.794	0.0491
1397901_at	BI298378		Rn.145857	2.793	0.0244
1368786_a_at	NM_030831	NM_030831	Rn.88417	2.792	0.00608	Gpcr12; Gpr12; MGC156481	G-protein coupled receptor 12
1394832_at	AI136675		Rn.166727	2.792	0.0308	Ogt
1394080_at	BI277860		Rn.177124	2.79	0.0267
1376716_at	AI044539		Rn.17654	2.784	0.0331
1392812_at	AI058726		Rn.92761	2.783	0.00624
1391399_at	AW524037		Rn.129744	2.781	0.0459
1379931_at	BF398819		Rn.199388	2.777	0.0207
1395098_at	BF390143		Rn.11987	2.77	0.0309	LOC498266
1385855_at	AA859673		Rn.46	2.769	0.0293
1375808_at	AI070303		Rn.21284	2.759	0.00378	Prss27
1379370_at	AA818657		Rn.22364	2.758	0.0151
1397971_at	BE111159		Rn.91643	2.757	0.0353
1395546_at	AW529685		Rn.19928	2.749	0.000196	Igsf4a
1396417_at	BF390967		Rn.153725	2.749	0.00994
1394525_at	BM385125		Rn.159556	2.744	0.0194
1391390_at	AA894192		Rn.3793	2.744	0.0422	Tns
1372640_at	BI277758		Rn.9448	2.739	0.0181	Pi16_predicted
1384158_at	AW522416		Rn.166559	2.736	0.0228
1386789_at	C06771		Rn.158479	2.73	0.00759	Gcs1
1397560_at	BF284722		Rn.29808	2.73	0.0346
1384601_at	AI112177		Rn.2120	2.728	0.038	Lrba_predicted
1381050_at	AW251939		Rn.163195	2.724	0.00483	Kiaa0415
1379181_at	BF405290		Rn.64362	2.724	0.0489
1369240_a_at	NM_017205	NM_017205	Rn.10096	2.716	0.0108	Avpr1b	arginine vasopressin receptor 1B
1381829_at	AI227744		Rn.28520	2.706	0.00549	LOC685082
1378811_at	BF402978		Rn.173213	2.705	0.00216
1394990_at	BI301740		Rn.52524	2.699	0.0173
1380278_at	AI169671		Rn.22785	2.686	0.0152
1395270_x_at	AI228492		Rn.10927	2.677	0.00798	Gabrd
1397968_at	BF399686		Rn.34326	2.672	0.0114	RGD1565619_predicted
1385084_at	AI059671		Rn.48693	2.67	0.0412	Pde4dip
1394084_at	BF289798		Rn.91946	2.667	0.0432
1395968_at	BI294877		Rn.198905	2.664	0.0147	LOC690323
1384266_at	AA817729		Rn.16810	2.662	0.0084
1369577_at	NM_058208	NM_058208	Rn.154411	2.662	0.0458	Socs2; Cish2; Socs-2	suppressor of cytokine signaling 2
1375670_at	BF407919		Rn.86984	2.647	0.0307	Garnl1
1380495_at	AA964947		Rn.162077	2.647	0.0371	Wdr78
1397123_at	BE106480		Rn.146237	2.639	0.0171
1386008_at	AW914833		Rn.117988	2.635	0.00192
1379752_at	AI412631		Rn.160647	2.632	0.0116	Rap1gds1_predicted
1379968_at	AW530531		Rn.49170	2.628	0.00111	St14
1389696_at	BF409820		Rn.62928	2.626	0.011
1374679_at	AI576009		Rn.38891	2.624	0.0206	Higd1b_predicted
1397180_at	AA998484		Rn.144029	2.614	0.0214	Styxl1
1395829_at	AI501441		Rn.36127	2.608	0.00872
1372061_at	BG381287		Rn.39139	2.599	0.0133	Rabepk
1389502_at	BG378715		Rn.43174	2.599	0.0472
1393227_at	AI045138		Rn.16123	2.598	0.023
1396033_at	BF410185		Rn.61610	2.592	0.0232
1387994_at	U89280	NM_173305	Rn.10857	2.588	0.0332	MGC108559; Hsd17b9	oxidative 17 beta hydroxysteroid dehydrogenase type 6
1384133_at	BF522755		Rn.199509	2.587	0.00755	Kif1a
1385830_at	BE110287		Rn.47098	2.584	0.0318	RGD1561507_predicted
1379844_at	AW531072		Rn.143804	2.58	0.0128
1379460_at	BF387898		Rn.19477	2.58	0.0189	RGD1564957_predicted
1382594_at	AI113090		Rn.166650	2.572	0.0246
1369849_at	NM_020543	NM_020543	Rn.48776	2.562	0.0154	Cnr2; CB2	cannabinoid receptor 2 (macrophage)
1383507_at	AI045091		Rn.166091	2.56	0.0041
1393696_at	AA818846		Rn.43451	2.556	0.0133	LOC499856
1396276_at	BG662898		Rn.59568	2.556	0.0305
1388029_at	AF315467	NM_173332	Rn.30231	2.555	0.0457	Rsd7; Anubl1	RSD-7
1393978_at	BF415134		Rn.140652	2.545	0.0157	Stfa2_predicted
1393206_at	BM383684		Rn.35121	2.532	0.0167
1395973_at	AI236099		Rn.167282	2.529	0.00166
1382941_at	BG371683		Rn.66859	2.528	0.0322
1396915_at	AW533302		Rn.47300	2.524	0.0427	Insm2_predicted
1380922_at	AI412415		Rn.92967	2.523	0.0242	Zmym3
1393747_at	AI009059		Rn.13875	2.522	0.0157	Spink4
1395185_at	BE115336		Rn.52500	2.522	0.0231	Vapb
1397935_at	BF403843		Rn.153372	2.516	0.0209
1391324_at	BI293812		Rn.131557	2.514	0.0379	RGD1560598_predicted
1390936_at	BE120691		Rn.143830	2.513	0.0443	Lgi4
1396513_at	AI716061		Rn.26689	2.511	0.0461
1374378_at	BF413271		Rn.144736	2.509	0.0289	Arl9
1389823_at	BI291462		Rn.144619	2.508	0.0153	Prkcm
1370634_x_at	D87927	NM_138522	Rn.10525	2.506	0.00493	Cinc2; Cinc-2; Gm1960	CINC-2 alpha
1385892_at	AA900322		Rn.25084	2.499	0.00966
1397782_at	BE103050		Rn.45991	2.488	0.00367	LOC360975
1368975_at	NM_013127	NM_013127	Rn.11414	2.488	0.0493	Cd38	CD38 antigen
1376980_at	BF285539		Rn.147978	2.481	0.0182
1385513_at	AI112764		Rn.166628	2.481	0.032
1368121_at	NM_013215	NM_013215	Rn.6043	2.479	0.0319	Akr7a3; Afar; Akr7a1	aldo-keto reductase family 7, member A3 (aflatoxin aldehyde reductase)
1387586_at	NM_022288	NM_022288	Rn.10082	2.478	0.0498	Csnk1g1	casein kinase 1, gamma 1
1369231_at	NM_017292	NM_017292	Rn.48659	2.474	0.0369	Gabrr2	gamma-aminobutyric acid A receptor, rho 2
1395001_at	AA900346		Rn.32446	2.473	0.0469
1397100_at	BF403835		Rn.62730	2.471	0.0218	LOC361230
1377660_at	BM387540		Rn.198530	2.47	0.00143	RGD1309350_predicted
1384491_at	BI283592		Rn.198845	2.47	0.0172	RGD1311975
1377758_at	BF415386		Rn.25104	2.468	0.0402	Hsd17b13
1377582_at	BE095938		Rn.41060	2.467	0.0432	Tnrc9_predicted
1392415_at	AI599383		Rn.7648	2.463	0.0203	Pkig
1376826_at	AI071535		Rn.19469	2.46	0.0181	LOC690300
1388250_at	AB012232		Rn.40435	2.456	0.0431	NF1-B; Nfib	NF1-B3
1396514_at	BF404942		Rn.60627	2.45	0.0257
1384779_at	AI716342		Rn.41338	2.443	0.014	RGD1560104_predicted
1368919_at	BF281271		Rn.6960	2.442	0.00261	Pgf
1380998_at	BF412962		Rn.11638	2.441	0.00213	RGD1562983_predicted
1392703_at	AA945957		Rn.163159	2.437	0.0375	Tbx4_predicted
1393488_at	AI103612		Rn.3734	2.433	0.00838	LOC363266
1379673_at	AI230747		Rn.23051	2.426	0.0289	Uap1l1_predicted
1395734_at	AW919178		Rn.24602	2.416	0.0253	Palmd
1397770_at	BI296453		Rn.66997	2.412	0.0499
1396772_at	BE116581		Rn.171061	2.399	0.0219
1379655_at	AI104280		Rn.136589	2.398	0.0404
1369415_at	NM_053328	NM_053328	Rn.81055	2.394	0.0187	Bhlhb2; Dec1; Sharp2; Stra13; Stra14; SHARP-2	basic helix-loop-helix domain containing, class B2
1395322_at	BE116752		Rn.52724	2.393	0.0187
1375806_at	BF389535		Rn.34387	2.392	0.0295	LOC299339
1393469_at	BE102340		Rn.49598	2.388	0.032
1397183_at	BF404362		Rn.117012	2.387	0.0332	RGD1563168_predicted
1388032_a_at	D87927	NM_138522	Rn.10525	2.38	0.00416	Cinc2; Cinc-2; Gm1960	CINC-2 alpha
1367998_at	NM_053372	NM_053372	Rn.18560	2.38	0.00981	Slpi	secretory leukocyte peptidase inhibitor
1383412_at	AI070450		Rn.92861	2.378	0.0108
1389785_at	AA892933		Rn.22552	2.378	0.0326	Acy3
1380534_at	BF546444		Rn.33268	2.375	0.00859	RGD1565895_predicted
1392962_at	AW525482		Rn.22780	2.375	0.0255
1396269_at	BI297876		Rn.156416	2.374	0.0222
1375738_at	BF404416		Rn.23342	2.372	0.0166	Sprn
1383014_at	AI639078		Rn.64255	2.372	0.0347
1391966_at	BG380804		Rn.49501	2.369	0.00772
1397853_s_at	BG672534		Rn.163449	2.365	0.0466	Arhgef9
1381773_at	BM383335		Rn.64445	2.364	0.0129	Abhd3_predicted
1398056_at	BF412924		Rn.147804	2.357	0.0332
1391119_at	BF399574		Rn.147550	2.354	0.0297
1370481_at	X77933	NM_017046	Rn.10360	2.353	0.0214	rENaC; Scnn1g	epithelial sodium channel, gamma subunit
1385784_at	BF523821		Rn.26573	2.353	0.0233	Rbclca2
1380386_at	AI102275		Rn.88832	2.352	0.00866
1393679_at	BE102362		Rn.50278	2.351	0.0161
1382434_at	AI059015		Rn.166227	2.347	0.015	Entpd5
1368743_a_at	NM_012790	NM_012790	Rn.21392	2.343	0.02	Dspp; RDSP2	dentin sialophosphoprotein
1375175_at	BE101876		Rn.163098	2.341	0.0482	Tom1l2_predicted
1385483_at	BF400949		Rn.163232	2.338	0.0463	RGD1562464_predicted
1374648_at	BM390626		Rn.2051	2.337	0.0155
1380641_at	BF406179		Rn.173366	2.336	0.024	Pcdhb6_predicted
1380839_at	BF401620		Rn.22819	2.334	0.043	RGD1559727_predicted
1394543_at	BF400104		Rn.200033	2.332	0.0485
1378858_at	BF400182		Rn.7810	2.329	0.0455	LOC688915
1397095_at	BF411970		Rn.17113	2.327	0.012	RGD1307801
1393472_at	AI072025		Rn.147796	2.326	0.0365
1373847_at	AW435343		Rn.24712	2.324	0.018	Tm4sf1_predicted
1385213_at	AW524454		Rn.45852	2.323	0.0412	RGD1563207_predicted
1396056_at	AW527531		Rn.8048	2.315	0.0417	Dmxl1_predicted
1395987_at	BF391811		Rn.49816	2.314	0.0399
1389489_at	BE109900		Rn.15520	2.313	0.00117
1394950_at	AI502833		Rn.167970	2.304	0.0355
1386943_at	NM_022533	NM_022533	Rn.1721	2.3	0.0179	Pllp; Tm4sf11	plasmolipin
1378328_at	AI169255		Rn.28012	2.295	0.0447
1378602_at	BE098753		Rn.147328	2.292	0.0392
1384790_at	BF388025		Rn.172389	2.291	0.0141
1385815_at	AI072733		Rn.11313	2.29	0.012	Apeg1
1394800_at	BF290090		Rn.9753	2.29	0.0238	Ppara
1393828_at	AI145205		Rn.162505	2.287	0.0486	RGD1308955
1382405_at	AI228179		Rn.43556	2.279	0.0252
1380506_at	AI043604		Rn.25032	2.274	0.0264	Lnx1_predicted
1395981_at	AW919934		Rn.24209	2.272	0.0131	Ascc3_predicted
1392228_at	BI294408		Rn.163715	2.27	0.0194
1396490_at	BI296616		Rn.79917	2.265	0.0175
1390464_at	BI291381		Rn.41044	2.263	0.0121	Frmd4b
1396386_at	BF408665		Rn.38581	2.261	0.00799	Bace2
1393318_at	BG379074		Rn.63937	2.257	0.0429
1378797_at	BF394883		Rn.143998	2.253	0.0159
1398203_at	BM387488		Rn.177738	2.242	0.035
1375765_at	BI296503		Rn.34529	2.235	0.0153	Hpcal4
1381540_at	AI179072		Rn.16029	2.235	0.0209	LOC689019
1395281_at	BE108512		Rn.3326	2.228	0.0441	LOC498353
1383395_at	AI028979		Rn.7880	2.227	0.0255	Agmat
1391657_at	AW525993		Rn.10070	2.224	0.0181	Aldh5a1
1387517_at	NM_030839	NM_030839	Rn.94933	2.224	0.0487	Syt13	synaptotagmin 13
1395031_at	BF398717		Rn.92659	2.223	0.00444	Dnmt3a
1391141_at	BF413254		Rn.123494	2.222	0.00326
1390703_at	AW251303		Rn.162681	2.222	0.01	Eif3s1_predicted
1391875_at	AI176106		Rn.55645	2.219	0.0065
1394850_at	AI232392		Rn.155850	2.218	0.00557
1395608_at	BF391815		Rn.62931	2.217	0.0129
1380704_a_at	AI412161		Rn.169085	2.212	0.0176
1386675_at	BF543600		Rn.116297	2.206	0.044
1398020_at	BF393027		Rn.263	2.203	0.0356	RGD1309592
1391800_at	BF543501		Rn.146290	2.195	0.00825	Dhrs10
1388263_at	AJ276137		Rn.162791	2.194	0.0177	kcna6; Kv1.6; Kcna6	Kv1.6 voltage-gated potassium channel
1368243_at	NM_030998	NM_030998	Rn.10165	2.19	0.00654	Amhr2	anti-Mullerian hormone type 2 receptor
1396552_s_at	BF402505		Rn.35503	2.189	0.0259	Odz2
1375114_at	AI177011		Rn.156213	2.189	0.0358	pur-beta
1387293_at	NM_031150	NM_031150	Rn.10891	2.182	0.0104	Zp2	zona pellucida glycoprotein 2
1384410_at	AA964404		Rn.2280	2.181	0.00873	Snx12_predicted
1392645_at	AA998765		Rn.148526	2.173	0.00887
1379667_at	AW527612		Rn.94200	2.166	0.0234	Frag1
1395156_at	BF567237		Rn.156679	2.164	0.0208
1387369_at	NM_019277	NM_019277	Rn.1188	2.16	0.00715	Exoc6; Sec15; Sec15l1	SEC15-like 1
1379940_at	BE101968		Rn.15726	2.155	0.00558	RGD1305356
1387396_at	NM_053469	NM_053469	Rn.7865	2.155	0.00902	Hamp; Hepc	hepcidin antimicrobial peptide
1380366_at	AA996557		Rn.201760	2.154	0.000831	RGD1359202
1377852_at	BF410258		Rn.61635	2.154	0.00536
1385394_at	AI555523		Rn.137647	2.152	0.0117	Ms4a10_predicted
1393121_at	BI292233		Rn.98889	2.149	0.00901	Agr2_predicted
1390239_at	BE112417		Rn.15594	2.147	0.00759
1391160_at	BF399457		Rn.117708	2.143	0.00424	RGD1564459_predicted
1393846_at	AW530286		Rn.1569	2.142	0.0235	RGD1306327
1387526_at	NM_023099	NM_023099	Rn.54454	2.139	0.0418	Gpr27; Sreb1	G protein-coupled receptor 27
1390530_at	AI169239		Rn.166976	2.138	0.0448
1377567_at	AW434728		Rn.38011	2.133	0.0173	RGD1565283_predicted
1397601_at	BI289709		Rn.55540	2.13	0.00683	LOC362710
1391276_at	BF410131		Rn.42849	2.128	0.0137	Arid2_predicted
1377993_at	AI454466		Rn.198863	2.123	0.0268	LOC685451
1370333_a_at	M15481	NM_178866	Rn.6282	2.122	0.0267	Igf1	insulin-like growth factor 1
1379037_at	AW533389		Rn.149549	2.121	0.0468
1391289_at	AW532387		Rn.199652	2.12	0.0357
1385310_at	BI295907		Rn.150426	2.116	0.00746
1370279_at	U47922	NM_012534	Rn.127769	2.113	0.0176	Crya1; Acry-1; Cryaa	alpha A-crystallin
1382758_at	AA955094		Rn.23101	2.105	0.000127	P7
1384425_at	BI297061		Rn.32787	2.104	0.0299	LOC304131
1382940_at	BI281084		Rn.177188	2.1	0.00468
1371193_at	BG664660		Rn.195358	2.096	0.0444	Tnfaip6
1391708_at	BE096515		Rn.49105	2.093	0.0106
1383725_at	BF552175		Rn.38519	2.088	0.00576
1378596_at	BF398000		Rn.148231	2.084	0.00878
1380479_at	H31590		Rn.14574	2.084	0.0149
1393424_at	BF560755		Rn.162826	2.082	0.0101	Rspo1_predicted
1383532_at	AA956411		Rn.8976	2.08	0.0439
1388319_at	BE108642		Rn.160643	2.078	0.0108	RGD1308637
1381419_at	AI145119		Rn.199367	2.078	0.0384
1382369_at	AI233268		Rn.24710	2.076	0.0321
1393023_at	AA997035		Rn.160869	2.073	0.0091
1377115_at	AW254275		Rn.91443	2.072	0.0158
1381439_at	AW534203		Rn.91484	2.065	0.0264
1372485_at	BF281220		Rn.81180	2.059	0.00488	Pcbd1
1395148_at	BF388173		Rn.99077	2.059	0.0225	RGD1561090_predicted
1397190_at	AI576518		Rn.168263	2.056	0.00706
1379569_at	AI113204		Rn.166660	2.056	0.0178
1382195_at	AA943021		Rn.32501	2.055	0.0389	RGD1305903_predicted
1394517_at	AW522148		Rn.19506	2.054	0.0155
1392244_at	AA818153		Rn.16466	2.053	0.00327
1395462_at	BM386415		Rn.43468	2.051	0.00607	Nkx3-1
1368205_at	NM_024157	NM_024157	Rn.7424	2.05	0.0298	Cfi	complement factor I
1368951_at	NM_022797	NM_022797	Rn.91209	2.047	0.0489	Grin2d	glutamate receptor, ionotropic, NMDA2D
1398675_at	AI639064		Rn.43193	2.044	0.0199
1398212_at	BE106655		Rn.22121	2.044	0.0397	Olig2_predicted
1387492_at	NM_022667	NM_022667	Rn.9671	2.036	0.031	Slco2a1; Matr1; Slc21a2	solute carrier organic anion transporter family, member 2a1
1395167_at	BG672109		Rn.199781	2.026	0.0132
1387182_at	NM_057201	NM_057201	Rn.28035	2.024	0.0334	Gpr37; Ednrbl; MGC105347	G protein-coupled receptor 37
1384722_at	BI279481		Rn.162713	2.021	0.00811	Bpil1_predicted
1369440_at	NM_130414	NM_130414	Rn.161892	2.017	0.0258	Abcg8; sterolin 2	ATP-binding cassette, sub-family G (WHITE), member 8
1392877_at	AA859524		Rn.251	2.009	0.0418
1393280_at	AA874924		Rn.3176	2.008	0.0122	Ly86_predicted
1381728_at	BF393880		Rn.51208	2.006	0.00415	Prkag2
1384692_at	AI172110		Rn.22835	2.001	0.00106
1391915_at	BE120145		Rn.7535	1.995	0.00318	Hspa9a_predicted
1397134_at	BF414458		Rn.62549	1.995	0.0297
1390747_at	BF412714		Rn.147201	1.99	0.0194
1381521_at	AI454580		Rn.167800	1.989	0.0129
1393312_at	AA900283		Rn.32441	1.988	0.00364
1384919_at	AI071689		Rn.105288	1.984	0.0303	Chst11_predicted
1370617_at	D49847	NM_030846	Rn.3360	1.982	0.0491	MGC108668; Grb2	Ash-s
1395996_at	BF393838		Rn.63287	1.98	0.0329
1375807_at	AI602886		Rn.15536	1.977	0.00676	Kcnk3
1392715_at	BE113289		Rn.163382	1.975	0.0156	Ppargc1b
1396767_at	BF401424		Rn.22436	1.975	0.0376	Lrp1
1397479_at	BE113370		Rn.154499	1.971	0.0426	Smyd1_predicted
1393836_at	BE097933		Rn.21948	1.965	0.0201	Mitf
1370773_a_at	AF269283	NM_020094; NM_020095	Rn.98384	1.964	0.0121	KCHIP2; Kcnip2	potassium channel auxiliary subunit KCHIP2a
1397437_at	AI715395		Rn.15775	1.96	0.00562	Arid5a
1376877_at	AA893164		Rn.7729	1.96	0.0155
1393404_at	BF554746		Rn.22361	1.959	0.0159	Ngrh2
1376163_at	AI501286		Rn.14775	1.957	0.0229	Tmem12
1369877_at	NM_031538	NM_031538	Rn.10306	1.951	0.0389	Cd8a	CD8 antigen, alpha chain
1381938_at	BE120581		Rn.198588	1.951	0.0488	Usp13_predicted
1382695_at	BF523738		Rn.198538	1.948	0.0201	LOC690329
1380925_at	BF420093		Rn.147817	1.945	0.0323	RGD1565416_predicted
1392850_at	AA900949		Rn.164666	1.942	0.0437
1372794_at	BM392203		Rn.98325	1.94	0.0279	Dapk2
1392123_at	BE114497		Rn.75037	1.929	0.0306	Spsb1_predicted
1378566_at	BG377991		Rn.20726	1.929	0.0392
1385656_at	AI043676		Rn.122955	1.926	0.0374	LOC499516
1375555_at	AW251423		Rn.3346	1.921	0.0205
1368861_a_at	NM_017190	NM_017190	Rn.87331	1.919	0.0103	Mag	myelin-associated glycoprotein
1369259_at	NM_021653	NM_021653	Rn.87549	1.919	0.0356	Dio1; 5DI; ITDI1; TXDI1; MGC93462	deiodinase, iodothyronine, type I
1385479_at	BF411549		Rn.71745	1.917	0.0115
1380523_at	AI145917		Rn.24143	1.917	0.0238	Fbxo15_predicted
1380026_at	BF405898			1.916	0.0333
1398584_at	AA875307		Rn.2873	1.912	0.0121	Krt1-5
1380643_at	BI277600		Rn.162959	1.911	0.000743	LOC362972
1386594_at	BF558518		Rn.17175	1.904	0.0373	Glrx2
1379390_at	AA891414		Rn.53257	1.902	0.0178	St6galnac2
1390912_at	BE101168		Rn.155340	1.898	0.0495	LOC685448
1373436_at	AI171288		Rn.137452	1.893	0.0394	RGD1306739_predicted
1378949_at	BF412698		Rn.169590	1.887	0.016
1385350_at	BF398122		Rn.116091	1.886	0.0203
1396560_at	BF399126		Rn.59273	1.884	0.0442
1372649_at	BM390305		Rn.21809	1.878	0.00357	Hspb7
1367689_a_at	AF072411	NM_031561	Rn.102418	1.873	0.0175	Fat; MGC91634; MGC108510; Cd36	fatty acid translocase/CD36
1395545_at	BF284554		Rn.55274	1.864	0.0288
1386505_at	AI639214		Rn.43910	1.864	0.0421
1381888_x_at	AA848451		Rn.6365	1.862	0.0122	RGD1311045_predicted
1389419_at	BI296079		Rn.23543	1.861	0.00816
1385661_at	BG057536		Rn.65588	1.859	0.00389
1398485_at	AW434615		Rn.14770	1.858	0.043	RGD1307396_predicted
1395175_at	BF410035		Rn.173528	1.856	0.035
1383042_at	AA944383		Rn.3390	1.855	0.0176	RGD1565840_predicted
1381109_at	BF412395		Rn.201761	1.853	0.0128	LOC689443
1396330_at	AW526516		Rn.148796	1.849	0.0198
1396038_at	AI763817		Rn.42054	1.845	0.0407	Rtbnd_predicted
1392135_at	BF404125		Rn.37385	1.842	0.00505	Accn2
1391363_at	BF404844		Rn.23067	1.837	0.0356
1368737_at	NM_022709	NM_022709	Rn.162774	1.825	0.0267	Smr2; LOC360395	SMR2
1369237_at	NM_053996	NM_053996	Rn.9663	1.824	0.0324	Slc6a7; Prot	proline transporter
1393996_at	BF549785		Rn.25329	1.805	0.00655	LOC499716
1388547_at	BE328951		Rn.6830	1.805	0.0121	Cldn4
1380250_at	AI013978		Rn.23447	1.801	0.0204	Sned1
1369878_at	NM_021860	NM_021860	Rn.138118	1.799	0.0395	Olr1654_predicted; Ol1	olfactory receptor Olr1654
1397194_at	BE119170		Rn.12542	1.797	0.0151	Txndc13
1370387_at	U46118	NM_147206	Rn.10489	1.795	0.0243	Cyp3a9; MGC93139; P450olf3; Cyp3a13	cytochrome P450 3A9
1375812_at	BG376824		Rn.6393	1.792	0.0161	RGD1563721_predicted
1393174_at	AI412813		Rn.167423	1.792	0.0448
1369533_a_at	U20906	NM_012853	Rn.10094	1.79	0.0286	Htr4	5-HT4S receptor
1370397_at	M33936	NM_175760	Rn.33492	1.788	0.0492	Cyp4a3; CYPIVA3; Cyp4a14	cytochrome P450, family 4, subfamily a, polypeptide 3
1375787_at	BF387587		Rn.20310	1.783	0.0447	RGD1304878
1374176_at	AI408727		Rn.36366	1.779	0.0177	RGD1308059
1379149_at	BF404318		Rn.62752	1.772	0.0404
1397729_x_at	BF283642		Rn.39346	1.771	0.0186	LOC363060
1382462_at	BF290937		Rn.22733	1.769	0.0139
1390254_at	BG380253		Rn.48878	1.765	0.0188
1391917_at	AI010434		Rn.19942	1.752	0.0431	Helz_predicted
1382860_at	AI231197		Rn.24558	1.751	0.0201
1382827_at	AI171633		Rn.199401	1.751	0.023
1384265_at	BI278347		Rn.162469	1.747	0.0037	Pold3
1394603_at	AW527711		Rn.42884	1.746	0.00558	Negr1
1397749_at	AI715712		Rn.46695	1.74	0.0289	Nf2
1393670_at	BM386651		Rn.61069	1.734	0.00922	Ptpn14_predicted
1394690_at	AA900721		Rn.21519	1.73	0.0294
1397089_at	BF399386		Rn.34588	1.73	0.0391	RGD1309285_predicted
1384267_at	BF547003		Rn.166138	1.729	0.00906
1390200_at	BM388794		Rn.162820	1.726	0.0057	RGD1304816_predicted
1379140_at	BF397054		Rn.147337	1.726	0.0459
1397135_at	BE109290		Rn.89331	1.725	0.0473	Dlgh1
1391362_at	BF405612		Rn.62805	1.723	0.0325
1382980_at	AA964943		Rn.147566	1.722	0.0317
1396549_at	BG153308		Rn.65586	1.72	0.0395
1375404_at	BF415963		Rn.98476	1.72	0.045	Strbp
1397587_at	BI300820		Rn.79863	1.717	0.0226	Hdac5
1391732_at	BI278779		Rn.148385	1.717	0.0341
1385496_at	AI043653		Rn.21666	1.716	0.0181	RGD735106
1368346_at	NM_133553	NM_133553	Rn.24575	1.714	0.00678	B3galt4; MGC156596	UDP-Gal:betaGlcNAc beta 1,3-galactosyltransferase, polypeptide 4
1368894_at	AW919109		Rn.10229	1.714	0.0476	Cap2
1371268_at	U50949			1.713	0.0404	TB 641; Olr1641	taste bud receptor protein TB 641
1379955_at	BE096222		Rn.103010	1.71	0.0125	RGD1305820_predicted
1375588_at	BF405893		Rn.162933	1.71	0.0328	RGD1565609_predicted
1391954_at	BF400813		Rn.11378	1.705	0.021	C3
1393866_at	AI137157		Rn.106560	1.703	0.0412	LOC500592
1387651_at	L07268	NM_012778	Rn.1618	1.699	0.00643	CHIP28; Aqp1	water channel
1375827_at	BF404349		Rn.147570	1.698	0.0179
1383924_at	BF397684		Rn.54726	1.698	0.0186
1394909_at	BF387551		Rn.155906	1.697	0.0103	LOC680133
1380198_at	BF564882		Rn.199698	1.692	0.0258
1378865_at	AW253888		Rn.147347	1.69	0.0206
1370148_at	NM_012582	NM_012582	Rn.10950	1.688	0.00821	Hp; Ba1-647	haptoglobin
1387136_at	NM_033099	NM_033099	Rn.10048	1.688	0.0304	Ptprv; Esp	protein tyrosine phosphatase, receptor type, V
1392272_at	BE110080		Rn.51812	1.687	0.0492	LOC680919
1392178_at	BE106509		Rn.31034	1.686	0.0406	Slitrk1_predicted
1381177_at	BF413483		Rn.47213	1.685	0.0429	Afap
1381629_at	AI575874		Rn.91535	1.683	0.0491
1369136_at	NM_012542	NM_012542	Rn.2063	1.68	0.0461	Cyp2a3a; RATCYP2A3A	cytochrome P450, subfamily IIA (phenobarbital-inducble)/ (Cytochrome P450 IIA3)
1384013_at	BF524215		Rn.27743	1.679	0.0163
1392342_at	AI709861		Rn.41097	1.679	0.0283	Park2
1385267_at	AW433616		Rn.158231	1.677	0.0258
1392358_at	AW531916		Rn.129005	1.674	0.022	LOC362154
1370556_at	M24104		Rn.31977	1.672	0.0195	Syb1; Vamp1
1379774_at	AI137801		Rn.27512	1.672	0.0325
1379952_at	BF398685		Rn.130885	1.671	0.0277
1391629_at	BI290794		Rn.40729	1.67	0.0364
1378597_at	BF403721		Rn.146743	1.668	0.0115	LOC681383
1388127_at	AI170346		Rn.201722	1.668	0.0371	Loc266761
1395260_at	BM383147		Rn.165750	1.668	0.0499
1379937_at	AW526968		Rn.195729	1.667	0.048	Atf5
1369885_at	NM_022688	NM_022688	Rn.48808	1.664	0.00779	Porf1	preoptic regulatory factor-1
1387937_at	AB009890	NM_172073	Rn.8816	1.663	0.0329	Tpbp; Tpbpa	spongiotrophoblast specific protein
1368460_at	NM_031741	NM_031741	Rn.10900	1.653	0.0309	Slc2a5	solute carrier family 2, member 5
1371147_at	X69834		Rn.107050	1.652	0.0493	Serpina3m	serine protease inhibitor 2.4
1369651_at	NM_012673	NM_012673	Rn.108198	1.651	0.0329	Thy1; CD7	thymus cell antigen 1, theta
1379800_at	BF414083		Rn.55564	1.647	0.0332	Znf532_predicted
1385933_at	AI709424		Rn.168485	1.645	0.0233
1395663_at	BM390763		Rn.48232	1.642	0.035	Mall
1368877_at	NM_052798	NM_052798	Rn.11049	1.641	0.00822	Zfp354a; Kid1; Tcf17; Znf354a	zinc finger protein 354A
1395470_at	BF402580		Rn.162697	1.64	0.0153	RGD1563510_predicted
1397622_at	AI578003		Rn.48937	1.637	0.00286
1378824_at	BF389173		Rn.15216	1.637	0.0252
1369724_at	NM_021698	NM_021698	Rn.42925	1.633	0.035	F13a1	coagulation factor XIII, A1 subunit
1383058_at	AI410438		Rn.4287	1.631	0.000935
1392159_at	AW530297		Rn.166560	1.627	0.0474	Ttgn1
1373559_at	AI228623		Rn.7464	1.623	0.0174
1395631_at	BF418465		Rn.123735	1.619	0.00493
1394547_at	AW143604		Rn.23420	1.619	0.0466	Cdc2l5
1374817_at	BE103235		Rn.19071	1.617	0.0491
1393820_at	AW533433		Rn.161766	1.616	0.00759
1376535_at	BE104330		Rn.133657	1.616	0.023	Mdga1_predicted
1377260_at	AI170292		Rn.19097	1.616	0.0419
1383648_x_at	BI283883		Rn.14560	1.613	0.0153	Crb3
1381804_at	BI293313		Rn.137148	1.611	0.0302	RGD1563179_predicted
1398422_at	BF418929		Rn.140755	1.611	0.0384	LOC689377
1386764_at	BF544958		Rn.162811	1.611	0.0456	Akap2
1386460_x_at	AI237251		Rn.10830	1.605	0.0315	Dnm1l
1374280_at	AA817812		Rn.16398	1.602	0.0181	Cbln2
1393727_at	BE117729		Rn.151578	1.601	0.0229
1385240_at	AW523099		Rn.22892	1.601	0.0312	Wdr33_predicted
1370881_at	AI411117		Rn.6360	1.599	0.0154	Tst
1384457_at	AI030755		Rn.100575	1.599	0.0178	RGD1566133_predicted
1391758_at	BE109438		Rn.72878	1.598	0.0154
1397028_at	BF389733		Rn.98470	1.598	0.0206	Ddx50
1394783_at	BF564151		Rn.116073	1.597	0.0123	Dcun1d1_predicted
1370334_at	AF081582	NM_172033	Rn.8415	1.593	0.0154	Kpl1; Evt1; MGC93114; Plekhb1	KPL1
1369957_at	NM_019341	NM_019341	Rn.1150	1.592	0.0265	Rgs5	regulator of G-protein signaling 5
1382302_at	AI044633		Rn.25013	1.589	0.00767
1382255_at	BE110785		Rn.7264	1.58	0.0454	Pbef1
1382560_at	AI176676		Rn.16845	1.574	0.0116	LOC691421
1379415_at	AA998194		Rn.147786	1.574	0.0347
1388924_at	AA818262		Rn.119611	1.572	0.0312	Angptl4
1390002_at	BI296438		Rn.32269	1.572	0.0318	LOC686117
1375062_at	BM392237		Rn.67018	1.568	0.0289
1398459_at	BF405130		Rn.87769	1.567	0.00177	Cacna1a
1395269_s_at	AI228492		Rn.10927	1.562	0.00524	Gabrd
1390477_at	BG374180		Rn.35015	1.562	0.0228
1375543_at	AI060204		Rn.28251	1.562	0.0232	Rnf149
1386461_at	AI639079		Rn.43502	1.561	0.0449
1370202_at	BG378637		Rn.11377	1.558	0.0154	Hrasls3
1381155_at	BF406620		Rn.146159	1.558	0.0454
1379016_at	BF412694		Rn.155286	1.552	0.0413
1382270_at	BM384387		Rn.164820	1.55	0.0241	Gja5
1369663_at	NM_022936	NM_022936	Rn.54495	1.549	0.0217	Ephx2	epoxide hydrolase 2, cytoplasmic
1383809_at	BF562237		Rn.25407	1.549	0.035
1373896_at	AA943569		Rn.7596	1.547	0.0156	Syt1
1369646_at	NM_031569	NM_031569	Rn.9762	1.544	0.0353	Oprl1; KOR3; OFQR; ORL1; XOR1; KOR-3; LC132; MOR-C	opioid receptor-like
1372065_at	AI104393		Rn.4077	1.543	0.0461	Art3
1373006_at	AI230091		Rn.102124	1.542	0.00894	Prp2
1390630_at	BE112446		Rn.160378	1.538	0.0161
1376781_at	BI286116		Rn.4187	1.53	0.0244	Glb1
1395727_at	BF291124		Rn.29434	1.529	0.0256	Rabggta
1381458_at	AA893897		Rn.147406	1.529	0.0312
1397790_at	BF394731		Rn.58324	1.525	0.0177
1397394_at	BF412275		Rn.3458	1.525	0.0472	Rpl35
1393123_at	BM392153		Rn.17399	1.52	0.0181	C8g_predicted
1368765_at	NM_053327	NM_053327	Rn.88871	1.52	0.0397	Clcnk1; MGC93313	chloride channel K1
1393988_at	AA860014		Rn.42238	1.519	0.0319
1378743_at	BE106252		Rn.160194	1.517	0.00535
1398264_at	NM_012890	NM_012890	Rn.11135	1.516	0.0238	Slc30a2; Znt2; ZnT-2	solute carrier family 30, member 2
1396754_at	BF403379		Rn.159796	1.512	0.0461	Copz1_predicted
1369676_at	X61677	NM_031046	Rn.89152	1.511	0.00989	ITPR2; Itpr2	inositol triphosphate receptor type 2
1397610_at	BI290825		Rn.148648	1.511	0.0176
1377051_at	AA849966		Rn.22842	1.51	0.0236	Mpv17l_predicted
1385858_at	AI071537		Rn.20557	1.509	0.0239
1378220_at	AI111983		Rn.26687	1.508	0.0385	LOC497860
1378835_at	AI145398		Rn.6257	1.508	0.0458	Rapgef6_predicted
1379104_at	BF400861		Rn.154941	1.506	0.0497
1396965_at	BF406350		Rn.116108	1.504	0.00582	Foxo1a
1392832_at	AA926180		Rn.198951	1.495	0.0399	LOC679942
1375803_at	AI235295		Rn.11423	1.493	0.00862	Ptger1
1389573_at	AI170665		Rn.23367	1.491	0.0166	Chac1_predicted
1398468_at	BF553076		Rn.199286	1.49	0.0196
1368422_at	NM_017149	NM_017149	Rn.34890	1.486	0.019	Meox2	mesenchyme homeobox 2
1384382_at	BF393066		Rn.136186	1.486	0.031	Osgepl1
1397950_at	H34608		Rn.60213	1.485	0.0254	Smg7_predicted
1385039_at	BF410877		Rn.151128	1.485	0.0361
1395840_at	AW520679		Rn.3361	1.485	0.0486	Eif1a
1378730_at	AW534183		Rn.88521	1.484	0.023	RGD1566108_predicted
1378310_at	BG669018		Rn.18763	1.483	0.014	RGD1562710_predicted
1388221_at	AY009158		Rn.61189	1.48	0.0346	SLC24A3; Nckx3; Slc24a3	potassium-dependent sodium-calcium exchanger NCKX3
1380956_at	BG672418		Rn.134108	1.479	0.00786	LOC679551
1378786_at	AI228437		Rn.24326	1.479	0.0386
1384708_at	BF400572		Rn.172649	1.479	0.0411
1392695_a_at	BI284212		Rn.22945	1.476	0.0148	Uros
1376770_at	BM389214		Rn.12811	1.474	0.0347	RGD1559565_predicted
1383554_at	AW142796		Rn.7002	1.471	0.0372	RGD1566282_predicted
1381593_x_at	AW528743		Rn.25717	1.469	0.0338	RT1-Ba
1392053_at	AI639113		Rn.43194	1.468	0.043	LOC500152
1377259_at	BE116379		Rn.52511	1.467	0.0196
1395203_at	BI290823		Rn.177330	1.466	0.00995
1375601_at	BF410219		Rn.169877	1.466	0.0393
1392170_at	BE121336		Rn.54470	1.464	0.0276	Rwdd3
1384263_at	AI072473		Rn.20164	1.464	0.0417	RGD1309660_predicted
1374353_x_at	AI711147		Rn.3114	1.462	0.0413	Actc1
1384173_at	BI290909		Rn.35285	1.459	0.0304	Scap1
1393589_at	AW524979		Rn.121914	1.455	0.0484	RGD1565441_predicted
1398688_at	BM390176		Rn.106870	1.453	0.0194	Spink5_predicted
1374269_at	BF398756		Rn.6402	1.453	0.0488
1375353_at	BI296696		Rn.43941	1.451	0.0212	Cables1_predicted
1389125_at	BI293704		Rn.93038	1.451	0.0485	Mrpl1_predicted
1380860_at	AA819536		Rn.124103	1.45	0.0119
1379964_at	BF417011		Rn.19233	1.45	0.034
1389706_at	AI007639		Rn.165556	1.449	0.0429
1371289_at	U16359	NM_012611		1.448	0.04	iNos; Nos2a	nitric oxide synthase
1394411_at	BF410745		Rn.53684	1.445	0.0298	RGD1560608_predicted
1396311_at	BF390394		Rn.149064	1.442	0.0145
1397142_at	BE108541		Rn.51517	1.438	0.018
1374962_at	BM385683		Rn.92582	1.438	0.026	RGD1563384_predicted
1367724_a_at	NM_053578	NM_053578	Rn.789	1.438	0.0466	Atp6v0e1; Atp6k	ATPase, H+ transporting, V0 subunit e
1398744_at	AW253984		Rn.97173	1.436	0.0216	Psap
1369984_at	NM_053540	NM_053540	Rn.19207	1.435	0.0313	Cox17	COX17 homolog, cytochrome c oxidase assembly protein
1368674_at	NM_022268	NM_022268	Rn.21399	1.433	0.0291	Pygl	liver glycogen phosphorylase
1377809_at	BE111879		Rn.83	1.433	0.0327	LOC688786
1397464_at	AA901367		Rn.32572	1.431	0.0202
1388736_at	AI175383		Rn.13165	1.429	0.00727	Ccdc43
1384254_at	AI717553		Rn.41363	1.427	0.0469	RGD1563344_predicted
1369545_at	NM_017086	NM_017086	Rn.44371	1.426	0.0494	Egr3	early growth response 3
1375180_at	BF419280		Rn.198568	1.418	0.0442	Mrvldc1
1373520_at	BI285960		Rn.94887	1.417	0.0116
1398258_at	NM_012777	NM_012777	Rn.11339	1.417	0.0289	Apod; AOPDGN	apolipoprotein D
1378535_at	AI639231		Rn.24375	1.417	0.0334	Phf7
1370972_x_at	BI300597		Rn.40130	1.412	0.0255	RT1-Aw2
1371048_at	Y11321	NM_138909	Rn.26546	1.412	0.05	ttf-2; Ttf-2; Foxe1	TTF-2 protein
1367974_at	NM_012823	NM_012823	Rn.6589	1.411	0.0204	Anxa3; LC3; Anx3	Annexin III (Lipocortin III)
1373098_at	BF394321		Rn.154429	1.411	0.03	Bcas1
1392025_x_at	BI303277		Rn.156689	1.411	0.0414
1374021_at	BI299233		Rn.19813	1.406	0.0473	Wipi1_predicted
1394174_at	AI639089		Rn.122020	1.405	0.0287	Defa-rs1
1379755_at	BE116194		Rn.36200	1.405	0.0343	Plxdc2_predicted
1368253_at	NM_012793	NM_012793	Rn.33890	1.404	0.0297	Gamt; GMT	guanidinoacetate methyltransferase
1391990_at	BF405569		Rn.161414	1.404	0.0385
1389020_at	BM389149		Rn.8430	1.404	0.0465
1392868_at	AA859495		Rn.105889	1.403	0.0371
1369354_at	NM_023981	NM_023981	Rn.83632	1.399	0.0457	Csf1	colony stimulating factor 1 (macrophage)
1371426_at	BI298508		Rn.161236	1.399	0.0483
1371906_at	BF288092		Rn.16881	1.398	0.0416
1370536_at	AF059530	NM_053557	Rn.33389	1.396	0.0345	PRMT3; Prmt3; Hrmt1l3	protein arginine N-methyltransferase 3
1371457_at	BI291468		Rn.110752	1.391	0.0369	Arpc5l
1371361_at	BI278826		Rn.3793	1.391	0.0499	Tns
1372806_at	AA955295		Rn.161720	1.389	0.0308	Vps35
1392301_at	AI237897		Rn.66504	1.388	0.0294	Sh3tc1_predicted
1392259_at	AI574925		Rn.36797	1.386	0.0251	RGD1561653_predicted
1384843_at	AW531575		Rn.47764	1.386	0.0464	Spaca3_predicted
1377086_at	AI233530		Rn.167569	1.384	0.0313
1373340_at	AI179321		Rn.100548	1.382	0.0444	Dusp9
1371229_at	M35300		Rn.1658	1.378	0.0276	Atpif1
1380124_at	BF388563		Rn.20815	1.378	0.035
1399164_a_at	BE112193		Rn.16772	1.375	0.039	RGD1305158_predicted
1370451_a_at	AF394940	NM_012517	Rn.9827	1.374	0.0304	RATIVS302; Cacna1c	L-type calcium channel alpha-1c subunit
1371634_at	BE107851		Rn.143768	1.373	0.0411	RGD1305677
1368870_at	NM_013060	NM_013060	Rn.3272	1.369	0.0304	Id2; MGC105494	inhibitor of DNA binding 2
1381250_at	BF399737		Rn.148171	1.365	0.0272
1368843_at	NM_053682	NM_053682	Rn.8153	1.364	0.0314	Yme1l1; FtsH1; MGC93290	YME1-like 1
1395433_at	BI298143		Rn.92837	1.361	0.0312
1386009_at	AA946110		Rn.134664	1.36	0.0227	Csf3r_predicted
1371736_at	AI411283		Rn.3288	1.36	0.0416
1394405_at	AI232356		Rn.43251	1.358	0.0392	RGD1310139_predicted
1371806_at	BI283794		Rn.17134	1.357	0.0388	Dgcr8_predicted
1386310_at	AI412779		Rn.50664	1.357	0.0389
1369675_at	AF329470	NM_031046	Rn.89152	1.356	0.0246	Itpr2	IP3 receptor isoform 2
1385072_at	AA997048		Rn.83639	1.351	0.0143
1376483_at	AW251852		Rn.8983	1.35	0.043	Lsm5_predicted
1388836_at	AA799981		Rn.10398	1.348	0.0248	Prkch
1371968_at	AI013781		Rn.104707	1.348	0.0433	Tmbim4
1370240_x_at	AI179404		Rn.107334	1.348	0.0434	Hba-a1
1394694_at	AI454646		Rn.118639	1.345	0.0443
1372697_at	AW254612		Rn.12127	1.342	0.0481	Mrps15
1376023_at	BM386555		Rn.198797	1.329	0.0466	LOC685072
1394939_at	BE116933		Rn.164392	1.328	0.0306	Ppm1k_predicted
1375047_at	BI295760		Rn.116828	1.328	0.0495	Spata5_predicted
1396679_at	BF394899		Rn.108143	1.324	0.0358	Bpgm
1394792_at	AW919686		Rn.40445	1.321	0.0467
1390201_at	AA943817		Rn.106321	1.319	0.0338	Rap1a
1382675_at	AA818193		Rn.19998	1.315	0.0379
1390879_at	BE098355		Rn.8489	1.313	0.0408
1382318_at	AA964856		Rn.43928	1.311	0.0184	Pctk3
1367816_at	NM_133621	NM_133621	Rn.2989	1.311	0.0327	Hod; Obl; GIIg15b	homeobox only domain
1372757_at	BM386875		Rn.33229	1.309	0.0435	Stat1
1394392_at	BI289554		Rn.177299	1.304	0.0232
1382790_at	AI639485		Rn.127947	1.297	0.0491	Smc5l1_predicted
1376850_a_at	AI058901		Rn.78371	1.295	0.0456	Ccl27_predicted
1375558_at	BM387339		Rn.198887	1.28	0.0436	LOC685246
1390066_at	AI102726		Rn.25840	1.277	0.0133	Nr2f6
1387198_at	NM_019311	NM_019311	Rn.10659	1.276	0.0423	Inpp5d	inositol polyphosphate-5-phosphatase D
1373891_at	AI101009		Rn.23849	1.264	0.0293	Zcchc12
1378139_at	AI412468		Rn.22289	1.263	0.047
1375154_at	BI291268		Rn.6629	1.258	0.0305	Htatip
1389606_at	BI303298		Rn.8	1.257	0.0395	Anapc1_predicted
1373810_at	BF284175		Rn.137418	1.251	0.0445	Pla2g12a_predicted
1368481_at	NM_012714	NM_012714	Rn.9676	1.246	0.0329	Gipr; Gippr; RATGIPPR	gastric inhibitory polypeptide receptor
1389271_at	BI274567		Rn.198255	1.229	0.0333	LOC679921
1373919_at	AA943801		Rn.24858	1.201	0.0413	RGD1566242_predicted
