# Supplementary material for: Downstream genes of Pax6 revealed by comprehensive transcriptome profiling in the developing rat hindbrain
Source: BMC Dev Biol. 2010 Jan 18;10:6. doi: 10.1186/1471-213X-10-6 (PMC2818624; doi:10.1186/1471-213X-10-6)
Supplement: Additional file 3 — Lists of genes with the Gene Ontology terms: GO cellular component (A), GO molecular function (B) and GO biological process (C). [file 1471-213X-10-6-S3.XLS]

## Sheet: 3A GO Cellular Component
Additional file 3A. List of genes with GO terms for the cellular component.
Gene Name	Genbank	Gene Symbol	Category	GO cellular component (144)
			cytoplasm (17)
1387703_a_at	AF106659	Usp2	cytoplasm	GO:5813(centrosome)
1369577_at	NM_058208	Socs2	cytoplasm	GO:5737(cytoplasm)
1370279_at	U47922	Cryaa	cytoplasm	GO:5737(cytoplasm)
1369984_at	NM_053540	Cox17	cytoplasm	GO:5737(cytoplasm)
1367974_at	NM_012823	Anxa3	cytoplasm	GO:5737(cytoplasm)
1370536_at	AF059530	Hrmt1l3	cytoplasm	GO:5737(cytoplasm)
1387486_at	NM_130420	Trim9	cytoplasm	GO:5737(cytoplasm); GO:5622(intracellular); GO:8021(synaptic vesicle)
1387631_at	NM_024390	Hpgd	cytoplasm	GO:5829(cytosol)
1368121_at	NM_013215	Akr7a3	cytoplasm	GO:5829(cytosol)
1368097_a_at	NM_053865	Rtn1	cytoplasm	GO:5783(endoplasmic reticulum); GO:30176(integral to endoplasmic reticulum membrane)
1369620_at	NM_022192	Hint1	cytoplasm	GO:30134(ER to Golgi transport vesicle)
1386998_at	NM_012497	Aldoc	cytoplasm	GO:5739(mitochondrion)
1370434_a_at	X89638	Mobp	cytoplasm	GO:5739(mitochondrion)
1368843_at	NM_053682	Yme1l1	cytoplasm	GO:5743(mitochondrial inner membrane)
1368157_at	NM_024346	Stmn3	cytoplasm	GO:5819(spindle)
1387141_at	NM_023023	Dpysl5	cytoplasm	GO:43025(cell soma); GO:5737(cytoplasm); GO:30425(dendrite); GO:43234(protein complex)
1370058_at	NM_031783	Nefl	cytoplasm	GO:5883(neurofilament); GO:43005(neuron projection)
			cytoplasm & membrane (12)
1370617_at	D49847	Grb2	cytoplasm & membrane	GO:5737(cytoplasm); GO:16020(membrane); GO:12506(vesicle membrane)
1369725_at	NM_020101	Centa2	cytoplasm & membrane	GO:5737(cytoplasm); GO:5829(cytosol); GO:5624(membrane fraction); GO:5740(mitochondrial envelope); GO:5886(plasma membrane)
1370011_at	NM_024349	Ak1	cytoplasm & membrane	GO:5737(cytoplasm); GO:5829(cytosol); GO:5739(mitochondrion); GO:43005(neuron projection); GO:48471(perinuclear region); GO:5886(plasma membrane)
1367689_a_at	AF072411	Cd36	cytoplasm & membrane	GO:5901(caveola); GO:16021(integral to membrane); GO:5887(integral to plasma membrane); GO:5764(lysosome); GO:5624(membrane fraction); GO:5739(mitochondrion); GO:5886(plasma membrane)
1369651_at	NM_012673	Thy1	cytoplasm & membrane	GO:9986(cell surface); GO:5829(cytosol); GO:9897(external side of plasma membrane); GO:30426(growth cone); GO:5887(integral to plasma membrane); GO:45121(lipid raft)
1369675_at	AF329470	Itpr2	cytoplasm & membrane	GO:5783(endoplasmic reticulum); GO:16021(integral to membrane); GO:16020(membrane); GO:5886(plasma membrane)
1369676_at	X61677	Itpr2	cytoplasm & membrane	GO:5783(endoplasmic reticulum); GO:16021(integral to membrane); GO:16020(membrane); GO:5886(plasma membrane)
1368155_at	NM_031572	Cyp2c40	cytoplasm & membrane	endoplasmic reticulum; membrane; microsome
1369964_at	NM_130411	Coro1a	cytoplasm & membrane	GO:15629(actin cytoskeleton); GO:5765(lysosomal membrane)
1387008_at	NM_022948	Sfxn3	cytoplasm & membrane	GO:16021(integral to membrane); GO:5739(mitochondrion)
1368465_at	NM_012892	Accn1	cytoplasm & membrane	GO:43025(cell soma); GO:16021(integral to membrane); GO:5887(integral to plasma membrane); GO:5624(membrane fraction); GO:43005(neuron projection)
1370041_at	NM_053440	Stmn2	cytoplasm & membrane	GO:5794(Golgi apparatus); GO:30426(growth cone); GO:5624(membrane fraction); GO:5625(soluble fraction); GO:31982(vesicle)
			cytoplasm & nucleus (6)
1370142_at	NM_022175	Pem	cytoplasm & nucleus	GO:5737(cytoplasm); GO:5634(nucleus)
1368702_at	U05989	Pawr	cytoplasm & nucleus	GO:5737(cytoplasm); GO:5634(nucleus)
1368870_at	NM_013060	Id2	cytoplasm & nucleus	GO:5737(cytoplasm); GO:5634(nucleus)
1369685_at	NM_021691	Twist2	cytoplasm & nucleus	GO:5737(cytoplasm); GO:5634(nucleus); GO:5667(transcription factor complex)
1371289_at	U16359	Nos2	cytoplasm & nucleus	GO:30863(cortical cytoskeleton); GO:5737(cytoplasm); GO:5829(cytosol); GO:5634(nucleus); GO:48471(perinuclear region); GO:5777(peroxisome)
1370024_at	NM_030832	Fabp7	cytoplasm & nucleus	GO:42995(cell projection); GO:43025(cell soma)
			extracellular region (23)
1369730_a_at	AJ294475	Gfra4	extracellular region	GO:5576(extracellular region)
1369724_at	NM_021698	F13a1	extracellular region	GO:5576(extracellular region)
1368205_at	NM_024157	Cfi	extracellular region	GO:5576(extracellular region); GO:5615(extracellular space)
1367762_at	NM_012659	Sst	extracellular region	GO:5576(extracellular region); GO:5615(extracellular space)
1398258_at	NM_012777	Apod	extracellular region	GO:5576(extracellular region); GO:5615(extracellular space)
1387422_at	NM_053373	Pglyrp1	extracellular region	GO:5576(extracellular region); GO:5615(extracellular space)
1370333_a_at	M15481	Igf1	extracellular region	GO:5576(extracellular region); GO:5615(extracellular space); GO:5614(interstitial matrix)
1368437_at	NM_019174	Ca4	extracellular region	GO:5615(extracellular space)
1370148_at	NM_012582	Hp	extracellular region	GO:5615(extracellular space)
1370747_at	D14839	Fgf9	extracellular region	GO:5615(extracellular space)
1368179_at	NM_134465	Tslpr	extracellular region	GO:5615(extracellular space)
1369008_a_at	NM_053573	Olfm1	extracellular region	GO:5615(extracellular space)
1387648_at	NM_022214	Cxcl5	extracellular region	GO:5615(extracellular space)
1388252_at	M17960	Igf2	extracellular region	GO:5615(extracellular space)
1369259_at	NM_021653	Dio1	extracellular region	GO:5615(extracellular space)
1387532_at	NM_130817	Fgf3	extracellular region	GO:5615(extracellular space)
1370517_at	U18772	Nptx1	extracellular region	GO:5615(extracellular space)
1387937_at	AB009890	Tpbpa	extracellular region	GO:5615(extracellular space)
1367998_at	NM_053372	Slpi	extracellular region	GO:5615(extracellular space)
1369749_a_at	NM_012710	Svs2	extracellular region	GO:5615(extracellular space)
1387541_at	NM_031653	Cspg3	extracellular region	GO:5615(extracellular space); GO:5578(proteinaceous extracellular matrix)
1368743_a_at	NM_012790	Dspp	extracellular region	GO:5615(extracellular space); GO:5578(proteinaceous extracellular matrix)
1368912_at	M12138	Trh	extracellular region	GO:5615(extracellular space); GO:5625(soluble fraction)
			extracellular region & cytoplasm (6)
1368656_at	NM_053856	Scg3	extracellular region & cytoplasm	GO:31410(cytoplasmic vesicle); GO:5615(extracellular space)
1387396_at	NM_053469	Hamp	extracellular region & cytoplasm	GO:45179(apical cortex); GO:5737(cytoplasm); GO:5576(extracellular region); GO:5615(extracellular space)
1369663_at	NM_022936	Ephx2	extracellular region & cytoplasm	GO:5829(cytosol); GO:5615(extracellular space); GO:5777(peroxisome); GO:5625(soluble fraction)
1370897_at	J02827	Bckdha	extracellular region & cytoplasm	GO:5575(cellular_component); GO:5615(extracellular space); GO:5947(mitochondrial alpha-ketoglutarate dehydrogenase complex); GO:5739(mitochondrion)
1387659_at	AF245172	Gda	extracellular region & cytoplasm	GO:5615(extracellular space); GO:5622(intracellular)
1368280_at	NM_017097	Ctsc	extracellular region & cytoplasm	GO:5794(Golgi apparatus); GO:5783(endoplasmic reticulum); GO:5615(extracellular space); GO:5764(lysosome)
			extracellular region & cytoplasm & membrane (2)
1388245_a_at	U02315	Nrg1	extracellular region & cytoplasm & membrane	GO:5737(cytoplasm); GO:5576(extracellular region); GO:5887(integral to plasma membrane); GO:16020(membrane); GO:5886(plasma membrane); GO:45202(synapse)
1371214_at	X74293	Itga7	extracellular region & cytoplasm & membrane	GO:5737(cytoplasm); GO:5615(extracellular space); GO:16021(integral to membrane); GO:8305(integrin complex)
			extracellular region & membrane (15)
1387651_at	L07268	Aqp1	extracellular region & membrane	GO:16323(basolateral plasma membrane); GO:5615(extracellular space); GO:16021(integral to membrane); GO:5887(integral to plasma membrane); GO:5902(microvillus)
1387293_at	NM_031150	Zp2	extracellular region & membrane	GO:5615(extracellular space); GO:16021(integral to membrane)
1387526_at	NM_023099	Gpr27	extracellular region & membrane	GO:5615(extracellular space); GO:16021(integral to membrane)
1371149_at	Y11490	Adam18	extracellular region & membrane	GO:5615(extracellular space); GO:16021(integral to membrane)
1368861_a_at	NM_017190	Mag	extracellular region & membrane	GO:5615(extracellular space); GO:16021(integral to membrane)
1387136_at	NM_033099	Ptprv	extracellular region & membrane	GO:5615(extracellular space); GO:16021(integral to membrane)
1387182_at	NM_057201	Gpr37	extracellular region & membrane	GO:5615(extracellular space); GO:16021(integral to membrane); GO:5887(integral to plasma membrane)
1371156_a_at	AJ310836	Glra1	extracellular region & membrane	GO:5615(extracellular space); GO:16021(integral to membrane); GO:5887(integral to plasma membrane)
1368243_at	NM_030998	Amhr2	extracellular region & membrane	GO:5615(extracellular space); GO:16021(integral to membrane); GO:5887(integral to plasma membrane); GO:16020(membrane)
1387159_at	NM_053336	Ager	extracellular region & membrane	GO:5615(extracellular space); GO:16021(integral to membrane); GO:5887(integral to plasma membrane); GO:5886(plasma membrane)
1387621_at	NM_013049	Tnfrsf4	extracellular region & membrane	GO:5615(extracellular space); GO:16021(integral to membrane); GO:5887(integral to plasma membrane); GO:5886(plasma membrane)
1368951_at	NM_022797	Grin2d	extracellular region & membrane	GO:5615(extracellular space); GO:16021(integral to membrane); GO:5887(integral to plasma membrane); GO:8328(ionotropic glutamate receptor complex)
1386921_at	NM_013128	Cpe	extracellular region & membrane	GO:5615(extracellular space); GO:5886(plasma membrane)
1387517_at	NM_030839	Syt13	extracellular region & membrane	GO:5615(extracellular space); GO:5887(integral to plasma membrane); GO:16020(membrane); GO:8021(synaptic vesicle)
1387916_at	U39208		extracellular region & membrane	GO:5783(endoplasmic reticulum); GO:5615(extracellular space); GO:16021(integral to membrane); GO:16020(membrane); GO:5792(microsome)
			membrane (46)
1387295_at	NM_017335	Slc6a12	membrane	GO:16021(integral to membrane)
1370334_at	AF081582	Plekhb1	membrane	GO:16021(integral to membrane)
1388051_at	AF337809	Slc26a3	membrane	GO:16021(integral to membrane); GO:5624(membrane fraction)
1367724_a_at	NM_053578	Atp6v0e1	membrane	GO:16021(integral to membrane); GO:5624(membrane fraction); GO:5774(vacuolar membrane)
1398264_at	NM_012890	Slc30a2	membrane	GO:16023(cytoplasmic membrane-bound vesicle)
1369774_at	NM_053496	Cnga4	membrane	GO:17071(intracellular cyclic nucleotide activated cation channel complex)
1369440_at	NM_130414	Abcg8	membrane	GO:43190(ATP-binding cassette (ABC) transporter complex); GO:16021(integral to membrane)
1370387_at	U46118	Cyp3a13	membrane	GO:5624(membrane fraction)
1368219_at	NM_017137	Clcn2	membrane	GO:15629(actin cytoskeleton); GO:5626(insoluble fraction); GO:16021(integral to membrane); GO:5887(integral to plasma membrane); GO:5624(membrane fraction); GO:5902(microvillus)
1369918_at	NM_139187	Klrh1	membrane	GO:16020(membrane)
1368346_at	NM_133553	B3galt4	membrane	GO:16020(membrane)
1370508_a_at	AF290212	Cacna1g	membrane	GO:16020(membrane); GO:5624(membrane fraction); GO:5886(plasma membrane); GO:5891(voltage-gated calcium channel complex)
1369533_a_at	U20906	Htr4	membrane	GO:16021(integral to membrane)
1370095_at	NM_021656	Ltb4r	membrane	GO:16021(integral to membrane)
1371268_at	U50949	Olr1641_predicted	membrane	GO:16021(integral to membrane)
1398293_a_at	U94321	Ghsr	membrane	GO:16021(integral to membrane); GO:16020(membrane)
1369691_at	NM_013119	Scn3a	membrane	GO:16021(integral to membrane); GO:16020(membrane); GO:1518(voltage-gated sodium channel complex)
1388263_at	AJ276137	Kcna6	membrane	GO:16021(integral to membrane); GO:16020(membrane); GO:5624(membrane fraction); GO:8076(voltage-gated potassium channel complex)
1368460_at	NM_031741	Slc2a5	membrane	GO:16021(integral to membrane); GO:16020(membrane); GO:5886(plasma membrane)
1368975_at	NM_013127	Cd38	membrane	GO:16021(integral to membrane); GO:5624(membrane fraction); GO:5634(nucleus); GO:5886(plasma membrane)
1370069_at	NM_134363	Slc12a5	membrane	GO:16021(integral to membrane); GO:5886(plasma membrane)
1368481_at	NM_012714	Gipr	membrane	GO:16021(integral to membrane); GO:5886(plasma membrane)
1388221_at	AY009158	Slc24a3	membrane	GO:16021(integral to membrane); GO:5886(plasma membrane)
1369646_at	NM_031569	Oprl1	membrane	GO:16021(integral to membrane); GO:5887(integral to plasma membrane)
1368391_at	NM_013111	Slc7a1	membrane	GO:16021(integral to membrane); GO:5887(integral to plasma membrane)
1368786_a_at	NM_030831	Gpcr12	membrane	GO:16021(integral to membrane); GO:5887(integral to plasma membrane)
1387492_at	NM_022667	Slco2a1	membrane	GO:16021(integral to membrane); GO:5887(integral to plasma membrane); GO:16020(membrane); GO:5624(membrane fraction)
1369237_at	NM_053996	Slc6a7	membrane	GO:16021(integral to membrane); GO:5887(integral to plasma membrane); GO:5624(membrane fraction)
1369849_at	NM_020543	Cnr2	membrane	GO:16021(integral to membrane); GO:5887(integral to plasma membrane); GO:5886(plasma membrane)
1370481_at	X77933	Scnn1g	membrane	GO:16324(apical plasma membrane); GO:16021(integral to membrane); GO:5887(integral to plasma membrane)
1370451_a_at	AF394940	Cacna1c	membrane	GO:30315(T-tubule); GO:16021(integral to membrane); GO:5624(membrane fraction); GO:42383(sarcolemma); GO:5891(voltage-gated calcium channel complex)
1369231_at	NM_017292	Gabrr2	membrane	GO:30424(axon); GO:5615(extracellular space); GO:16021(integral to membrane); GO:5887(integral to plasma membrane)
1370773_a_at	AF269283	Kcnip2	membrane	GO:30425(dendrite); GO:8076(voltage-gated potassium channel complex)
1369877_at	NM_031538	Cd8a	membrane	GO:42101(T cell receptor complex); GO:9986(cell surface); GO:9897(external side of plasma membrane); GO:16021(integral to membrane)
1386943_at	NM_022533	Pllp	membrane	GO:43218(compact myelin); GO:16021(integral to membrane); GO:45121(lipid raft)
1369240_a_at	NM_017205	Avpr1b	membrane	GO:5768(endosome); GO:16021(integral to membrane); GO:5887(integral to plasma membrane); GO:5886(plasma membrane)
1370423_at	AB015308	Gna15	membrane	GO:5834(heterotrimeric G-protein complex); GO:5886(plasma membrane)
1369354_at	NM_023981	Csf1	membrane	GO:5887(integral to plasma membrane)
1369189_at	NM_031581	Ppyr1	membrane	GO:5887(integral to plasma membrane)
1371181_x_at	Y18810	Grm1	membrane	GO:5887(integral to plasma membrane)
1369461_at	NM_031089	Pthr2	membrane	GO:5887(integral to plasma membrane)
1368610_at	NM_021585	Mca32	membrane	GO:5887(integral to plasma membrane)
1368765_at	NM_053327	Clcnk1	membrane	GO:5887(integral to plasma membrane); GO:5624(membrane fraction)
1369854_a_at	NM_031755	Ceacam1	membrane	GO:5887(integral to plasma membrane); GO:5624(membrane fraction)
1370556_at	M24104	Vamp1	membrane	GO:5887(integral to plasma membrane); GO:8021(synaptic vesicle)
1369832_at	NM_020302	Adam3	membrane	GO:9986(cell surface); GO:16021(integral to membrane); GO:45121(lipid raft)
			nucleus (17)
1369788_s_at	NM_021835	Jun	nucleus	GO:228(nuclear chromosome); GO:5634(nucleus); GO:5667(transcription factor complex)
1369156_at	NM_024368	Frk	nucleus	GO:5622(intracellular); GO:5634(nucleus)
1368297_at	NM_033442	Gata2	nucleus	GO:5634(nucleus)
1369678_a_at	D78017	Nfia	nucleus	GO:5634(nucleus)
1369415_at	NM_053328	Bhlhb2	nucleus	GO:5634(nucleus)
1371107_a_at	AJ277449	Trp63	nucleus	GO:5634(nucleus)
1369605_at	NM_019236	Hes2	nucleus	GO:5634(nucleus)
1388250_at	AB012232	Nfib	nucleus	GO:5634(nucleus)
1370751_at	U77931		nucleus	GO:5634(nucleus)
1368998_at	NM_031737	Nkx6-1	nucleus	GO:5634(nucleus)
1371048_at	Y11321	Foxe1	nucleus	GO:5634(nucleus)
1369765_at	NM_022384	Ascl1	nucleus	GO:5634(nucleus)
1369728_at	NM_022686	Hist1h4b	nucleus	GO:786(nucleosome)
1368877_at	NM_052798	Zfp354a	nucleus	intracellular; nucleus; transcription factor complex
1369530_at	NM_020471	Isl2	nucleus	nucleus
1368422_at	NM_017149	Meox2	nucleus	nucleus
1369545_at	NM_017086	Egr3	nucleus	nucleus

## Sheet: 3B GO Molecular Function
Additional file 3B. List of genes with GO terms for the molecular function.
Gene Name	Genbank	Gene Symbol	Category	Subcategory	GO molecular function (160)
			binding (40)
				DNA binding, transcription factor activity (21)
1368874_a_at	AB050011	Mafg	binding	DNA binding	GO:3677(DNA binding)
1369728_at	NM_022686	Hist1h4b	binding	DNA binding	GO:3677(DNA binding)
1369605_at	NM_019236	Hes2	binding	DNA binding	GO:3690(double-stranded DNA binding)
1388250_at	AB012232	Nfib	binding	DNA binding	GO:3690(double-stranded DNA binding); GO:3700(transcription factor activity)
1370751_at	U77931		binding	DNA binding	GO:3690(double-stranded DNA binding); GO:3700(transcription factor activity); GO:8134(transcription factor binding)
1369530_at	NM_020471	Isl2	binding	transcription factor activity	DNA binding; transcription factor activity
1368422_at	NM_017149	Meox2	binding	transcription factor activity	DNA binding; transcription factor activity
1368297_at	NM_033442	Gata2	binding	transcription factor activity	GO:3677(DNA binding); GO:3700(transcription factor activity)
1369678_a_at	D78017	Nfia	binding	transcription factor activity	GO:3677(DNA binding); GO:3700(transcription factor activity)
1369788_s_at	NM_021835	Jun	binding	transcription factor activity	GO:3677(DNA binding); GO:3702(RNA polymerase II transcription factor activity); GO:3690(double-stranded DNA binding); GO:5515(protein binding); GO:46982(protein heterodimerization activity); GO:42803(protein homodimerization activity); GO:43565(sequence-specific DNA binding); GO:3700(transcription factor activity); GO:16563(transcriptional activator activity)
1368363_at	NM_053394	Klf5	binding	transcription factor activity	GO:3677(DNA binding); GO:5515(protein binding); GO:3700(transcription factor activity)
1369415_at	NM_053328	Bhlhb2	binding	transcription factor activity	GO:3677(DNA binding); GO:5515(protein binding); GO:3700(transcription factor activity); GO:16564(transcriptional repressor activity)
1371107_a_at	AJ277449	Trp63	binding	transcription factor activity	GO:3682(chromatin binding); GO:3700(transcription factor activity)
1368998_at	NM_031737	Nkx6-1	binding	transcription factor activity	GO:3700(transcription factor activity)
1370142_at	NM_022175	Pem	binding	transcription factor activity	GO:3700(transcription factor activity)
1369205_at	NM_019207	Neurod3	binding	transcription factor activity	GO:3700(transcription factor activity)
1369545_at	NM_017086	Egr3	binding	transcription factor activity	GO:3700(transcription factor activity)
1369685_at	NM_021691	Twist2	binding	transcription factor activity	GO:3700(transcription factor activity); GO:16564(transcriptional repressor activity)
1371048_at	Y11321	Foxe1	binding	transcription factor activity	GO:3702(RNA polymerase II transcription factor activity); GO:3690(double-stranded DNA binding); GO:43565(sequence-specific DNA binding); GO:3700(transcription factor activity)
1368877_at	NM_052798	Zfp354a	binding	transcription factor activity	GO:3702(RNA polymerase II transcription factor activity); GO:3700(transcription factor activity)
1369765_at	NM_022384	Ascl1	binding	transcription factor activity	GO:5515(protein binding); GO:3700(transcription factor activity)
				others (19)
1370024_at	NM_030832	Fabp7	binding		GO:5504(fatty acid binding)
1367689_a_at	AF072411	Cd36	binding		GO:5504(fatty acid binding); GO:5515(protein binding); GO:4872(receptor activity)
1387486_at	NM_130420	Trim9	binding		GO:149(SNARE binding); GO:5515(protein binding); GO:8270(zinc ion binding)
1370041_at	NM_053440	Stmn2	binding		GO:5515(protein binding)
1368702_at	U05989	Pawr	binding		GO:5515(protein binding)
1370334_at	AF081582	Plekhb1	binding		GO:5515(protein binding)
1369008_a_at	NM_053573	Olfm1	binding		GO:5515(protein binding)
1387141_at	NM_023023	Dpysl5	binding		GO:5515(protein binding)
1369592_at	NM_138975	Wbp2	binding		GO:5515(protein binding)
1368157_at	NM_024346	Stmn3	binding		GO:5515(protein binding); GO:15631(tubulin binding)
1370058_at	NM_031783	Nefl	binding		GO:43274(phospholipase binding); GO:5515(protein binding); GO:19904(protein domain specific binding)
1367939_at	NM_012733	Rbp1	binding		GO:5501(retinoid binding)
1387766_a_at	NM_012640	Rbp2	binding		GO:5501(retinoid binding); GO:19841(retinol binding)
1368861_a_at	NM_017190	Mag	binding		sugar binding
1387541_at	NM_031653	Cspg3	binding		calcium ion binding; hyaluronic acid binding; sugar binding
1387768_at	NM_021588	Mb	binding		GO:20037(heme binding); GO:19825(oxygen binding)
1369918_at	NM_139187	Klrh1	binding		GO:3823(antigen binding)
1371214_at	X74293	Itga7	binding		GO:50839(cell adhesion molecule binding); GO:43236(laminin binding); GO:46982(protein heterodimerization activity)
1370773_a_at	AF269283	Kcnip2	binding		GO:5509(calcium ion binding); GO:5515(protein binding)
			catalytic activity (41)
1368437_at	NM_019174	Ca4	catalytic activity		carbonate dehydratase activity; lyase activity; zinc ion binding
1387631_at	NM_024390	Hpgd	catalytic activity		GO:16404(15-hydroxyprostaglandin dehydrogenase (NAD+) activity); GO:51287(NAD binding); GO:3824(catalytic activity); GO:9055(electron carrier activity); GO:4957(prostaglandin E receptor activity); GO:4667(prostaglandin-D synthase activity); GO:42803(protein homodimerization activity)
1386998_at	NM_012497	Aldoc	catalytic activity		GO:16832(aldehyde-lyase activity); GO:4332(fructose-bisphosphate aldolase activity)
1371136_at	AJ271834	Ppm1b	catalytic activity		GO:287(magnesium ion binding); GO:4724(magnesium-dependent protein serine/threonine phosphatase activity); GO:15071(protein phosphatase type 2C activity)
1368280_at	NM_017097	Ctsc	catalytic activity		GO:31404(chloride ion binding); GO:4197(cysteine-type endopeptidase activity); GO:4214(dipeptidyl-peptidase I activity); GO:42802(identical protein binding); GO:43621(protein self-association)
1387242_at	NM_019335	Prkr	catalytic activity		GO:3723(RNA binding); GO:4672(protein kinase activity)
1369724_at	NM_021698	F13a1	catalytic activity		GO:3810(protein-glutamine gamma-glutamyltransferase activity)
1368205_at	NM_024157	Cfi	catalytic activity		GO:3818(complement factor I activity); GO:8236(serine-type peptidase activity)
1369663_at	NM_022936	Ephx2	catalytic activity		GO:3869(4-nitrophenylphosphatase activity); GO:4301(epoxide hydrolase activity); GO:287(magnesium ion binding); GO:42803(protein homodimerization activity)
1368975_at	NM_013127	Cd38	catalytic activity		GO:3953(NAD+ nucleosidase activity); GO:16798(hydrolase activity, acting on glycosyl bonds); GO:16849(phosphorus-oxygen lyase activity)
1370011_at	NM_024349	Ak1	catalytic activity		GO:4017(adenylate kinase activity)
1368121_at	NM_013215	Akr7a3	catalytic activity		GO:4032(aldehyde reductase activity); GO:4033(aldo-keto reductase activity); GO:9055(electron carrier activity)
1386921_at	NM_013128	Cpe	catalytic activity		GO:4183(carboxypeptidase E activity); GO:4180(carboxypeptidase activity)
1387703_a_at	AF106659	Usp2	catalytic activity		GO:4197(cysteine-type endopeptidase activity); GO:5515(protein binding)
1369832_at	NM_020302	Adam3	catalytic activity		GO:4222(metalloendopeptidase activity)
1368843_at	NM_053682	Yme1l1	catalytic activity		GO:4222(metalloendopeptidase activity); GO:166(nucleotide binding); GO:8233(peptidase activity)
1370148_at	NM_012582	Hp	catalytic activity		GO:4263(chymotrypsin activity); GO:30492(hemoglobin binding); GO:4295(trypsin activity)
1368409_at	NM_012796	Gstt2	catalytic activity		GO:4364(glutathione transferase activity)
1387198_at	NM_019311	Inpp5d	catalytic activity		GO:4437(inositol or phosphatidylinositol phosphatase activity); GO:30487(inositol-4,5-bisphosphate 5-phosphatase activity); GO:5515(protein binding)
1370397_at	M33936	Cyp4a14	catalytic activity		GO:4497(monooxygenase activity); GO:16491(oxidoreductase activity)
1387916_at	U39208		catalytic activity		GO:4497(monooxygenase activity); GO:16491(oxidoreductase activity); GO:19825(oxygen binding)
1369136_at	NM_012542	Cyp2a3a	catalytic activity		GO:4497(monooxygenase activity); GO:19825(oxygen binding)
1370341_at	AF019973	Eno2	catalytic activity		GO:4634(phosphopyruvate hydratase activity)
1387586_at	NM_022288	Csnk1g1	catalytic activity		GO:4680(casein kinase activity)
1387994_at	U89280	Hsd17b9	catalytic activity		GO:47035(3-alpha(17-beta)-hydroxysteroid dehydrogenase (NAD+) activity)
1370897_at	J02827	Bckdha	catalytic activity		GO:47101(2-oxoisovalerate dehydrogenase (acylating) activity); GO:3863(3-methyl-2-oxobutanoate dehydrogenase (2-methylpropanoyl-transferring) activity); GO:3826(alpha-ketoacid dehydrogenase activity); GO:16831(carboxy-lyase activity); GO:16536(cyclin-dependent protein kinase 5 activator regulator activity); GO:3674(molecular_function); GO:32403(protein complex binding)
1369156_at	NM_024368	Frk	catalytic activity		GO:4715(non-membrane spanning protein tyrosine kinase activity); GO:4713(protein-tyrosine kinase activity)
1370473_a_at	AF077000	Ptpn23	catalytic activity		GO:4721(phosphoprotein phosphatase activity); GO:4725(protein tyrosine phosphatase activity)
1368720_at	NM_022403	Tdo2	catalytic activity		GO:4833(tryptophan 2,3-dioxygenase activity)
1371289_at	U16359	Nos2	catalytic activity		GO:50660(FAD binding); GO:10181(FMN binding); GO:50661(NADP binding); GO:16597(amino acid binding); GO:8603(cAMP-dependent protein kinase regulator activity); GO:5516(calmodulin binding); GO:20037(heme binding); GO:4517(nitric-oxide synthase activity); GO:5515(protein binding); GO:42803(protein homodimerization activity)
1369984_at	NM_053540	Cox17	catalytic activity		GO:5507(copper ion binding); GO:4129(cytochrome-c oxidase activity)
1368674_at	NM_022268	Pygl	catalytic activity		GO:8184(glycogen phosphorylase activity)
1367961_at	NM_031523	Ngfg	catalytic activity		GO:8233(peptidase activity); GO:4293(tissue kallikrein activity)
1368155_at	NM_031572	Cyp2c40	catalytic activity		GO:8395(steroid hydroxylase activity)
1370387_at	U46118	Cyp3a13	catalytic activity		GO:8395(steroid hydroxylase activity)
1369259_at	NM_021653	Dio1	catalytic activity		GO:8430(selenium binding); GO:4800(thyroxine 5'-deiodinase activity)
1368346_at	NM_133553	B3galt4	catalytic activity		GO:8499(UDP-galactose:beta-N-acetylglucosamine beta-1,3-galactosyltransferase activity); GO:8378(galactosyltransferase activity)
1370536_at	AF059530	Hrmt1l3	catalytic activity		GO:8757(S-adenosylmethionine-dependent methyltransferase activity); GO:16274(protein-arginine N-methyltransferase activity); GO:35242(protein-arginine omega-N asymmetric methyltransferase activity); GO:35241(protein-arginine omega-N monomethyltransferase activity)
1368253_at	NM_012793	Gamt	catalytic activity		GO:8757(S-adenosylmethionine-dependent methyltransferase activity); GO:30731(guanidinoacetate N-methyltransferase activity); GO:8168(methyltransferase activity)
1387659_at	AF245172	Gda	catalytic activity		GO:8892(guanine deaminase activity); GO:8270(zinc ion binding)
1371149_at	Y11490	Adam18	catalytic activity		metalloendopeptidase activity
			enzyme regulator activity (5)
1369651_at	NM_012673	Thy1	enzyme regulator activity		GO:48503(GPI anchor binding); GO:5100(Rho GTPase activator activity); GO:5178(integrin binding); GO:5515(protein binding)
1371147_at	X69834	Serpina3m	enzyme regulator activity		GO:4867(serine-type endopeptidase inhibitor activity)
1369957_at	NM_019341	Rgs5	enzyme regulator activity		GO:5096(GTPase activator activity)
1369725_at	NM_020101	Centa2	enzyme regulator activity		GO:5096(GTPase activator activity); GO:43533(inositol 1,3,4,5 tetrakisphosphate binding); GO:5545(phosphatidylinositol binding); GO:5547(phosphatidylinositol-3,4,5-triphosphate binding); GO:43325(phosphatidylinositol-3,4-bisphosphate binding); GO:5546(phosphatidylinositol-4,5-bisphosphate binding); GO:30674(protein binding, bridging)
1367974_at	NM_012823	Anxa3	enzyme regulator activity		GO:5544(calcium-dependent phospholipid binding); GO:8486(diphosphoinositol-polyphosphate diphosphatase activity); GO:19834(phospholipase A2 inhibitor activity); GO:4859(phospholipase inhibitor activity)
			signal transducer activity (41)
				receptor activity (26)
1369730_a_at	AJ294475	Gfra4	signal transducer activity	receptor activity	GO:15026(coreceptor activity); GO:16167(glial cell line-derived neurotrophic factor receptor activity)
1387293_at	NM_031150	Zp2	signal transducer activity	receptor activity	GO:15026(coreceptor activity); GO:5515(protein binding)
1369646_at	NM_031569	Oprl1	signal transducer activity	receptor activity	GO:15051(X-opioid receptor activity); GO:4983(neuropeptide Y receptor activity); GO:4985(opioid receptor activity); GO:45028(purinergic nucleotide receptor activity, G-protein coupled)
1387182_at	NM_057201	Gpr37	signal transducer activity	receptor activity	GO:1584(rhodopsin-like receptor activity)
1368786_a_at	NM_030831	Gpcr12	signal transducer activity	receptor activity	GO:1619(lysosphingolipid and lysophosphatidic acid receptor activity)
1368481_at	NM_012714	Gipr	signal transducer activity	receptor activity	GO:16519(gastric inhibitory peptide receptor activity); GO:1633(secretin-like receptor activity)
1369189_at	NM_031581	Ppyr1	signal transducer activity	receptor activity	GO:3824(catalytic activity); GO:1602(pancreatic polypeptide receptor activity); GO:1601(peptide YY receptor activity); GO:42277(peptide binding)
1369877_at	NM_031538	Cd8a	signal transducer activity	receptor activity	GO:42288(MHC class I protein binding); GO:15026(coreceptor activity); GO:5515(protein binding)
1369231_at	NM_017292	Gabrr2	signal transducer activity	receptor activity	GO:4890(GABA-A receptor activity); GO:5254(chloride channel activity); GO:5237(inhibitory extracellular ligand-gated ion channel activity); GO:5515(protein binding)
1387526_at	NM_023099	Gpr27	signal transducer activity	receptor activity	GO:4930(G-protein coupled receptor activity)
1371181_x_at	Y18810	Grm1	signal transducer activity	receptor activity	GO:4930(G-protein coupled receptor activity); GO:1639(PLC activating metabotropic glutamate receptor activity); GO:8066(glutamate receptor activity); GO:8067(metabotropic glutamate, GABA-B-like receptor activity); GO:5515(protein binding)
1369240_a_at	NM_017205	Avpr1b	signal transducer activity	receptor activity	GO:4930(G-protein coupled receptor activity); GO:17046(peptide hormone binding); GO:5080(protein kinase C binding); GO:45028(purinergic nucleotide receptor activity, G-protein coupled); GO:5000(vasopressin receptor activity)
1369849_at	NM_020543	Cnr2	signal transducer activity	receptor activity	GO:4930(G-protein coupled receptor activity); GO:4949(cannabinoid receptor activity)
1398293_a_at	U94321	Ghsr	signal transducer activity	receptor activity	GO:4930(G-protein coupled receptor activity); GO:5131(growth hormone receptor binding); GO:1616(growth hormone secretagogue receptor activity); GO:16520(growth hormone-releasing hormone receptor activity)
1369533_a_at	U20906	Htr4	signal transducer activity	receptor activity	GO:4935(adrenoceptor activity); GO:4993(serotonin receptor activity)
1368951_at	NM_022797	Grin2d	signal transducer activity	receptor activity	GO:4972(N-methyl-D-aspartate selective glutamate receptor activity); GO:5261(cation channel activity); GO:4970(ionotropic glutamate receptor activity)
1370095_at	NM_021656	Ltb4r	signal transducer activity	receptor activity	GO:4974(leukotriene receptor activity); GO:1584(rhodopsin-like receptor activity)
1371268_at	U50949	Olr1641_predicted	signal transducer activity	receptor activity	GO:4984(olfactory receptor activity)
1369878_at	NM_021860	Olr1654_predicted	signal transducer activity	receptor activity	GO:4984(olfactory receptor activity)
1369461_at	NM_031089	Pthr2	signal transducer activity	receptor activity	GO:4991(parathyroid hormone receptor activity)
1369394_at	NM_022206	Unc5a	signal transducer activity	receptor activity	GO:5042(netrin receptor activity)
1387159_at	NM_053336	Ager	signal transducer activity	receptor activity	GO:50785(advanced glycation end-product receptor activity); GO:5515(protein binding); GO:4888(transmembrane receptor activity)
1369676_at	X61677	Itpr2	signal transducer activity	receptor activity	GO:5262(calcium channel activity); GO:15085(calcium ion transporter activity); GO:5261(cation channel activity); GO:5220(inositol 1,4,5-triphosphate-sensitive calcium-release channel activity); GO:8095(inositol-1,4,5-triphosphate receptor activity); GO:5216(ion channel activity); GO:4872(receptor activity)
1387621_at	NM_013049	Tnfrsf4	signal transducer activity	receptor activity	GO:5515(protein binding); GO:5031(tumor necrosis factor receptor activity)
1368243_at	NM_030998	Amhr2	signal transducer activity	receptor activity	GO:5524(ATP binding); GO:42562(hormone binding); GO:4672(protein kinase activity); GO:4674(protein serine/threonine kinase activity); GO:4713(protein-tyrosine kinase activity); GO:4872(receptor activity); GO:16740(transferase activity); GO:5024(transforming growth factor beta receptor activity); GO:5026(transforming growth factor beta receptor activity, type II); GO:4675(transmembrane receptor pr…
1387422_at	NM_053373	Pglyrp1	signal transducer activity	receptor activity	GO:8367(bacterial binding); GO:16019(peptidoglycan receptor activity)
				receptor binding (13)
1370617_at	D49847	Grb2	signal transducer activity	receptor binding	GO:5070(SH3/SH2 adaptor activity); GO:5154(epidermal growth factor receptor binding); GO:43560(insulin receptor substrate binding); GO:1784(phosphotyrosine binding); GO:5515(protein binding)
1368179_at	NM_134465	Tslpr	signal transducer activity	receptor binding	GO:5125(cytokine activity); GO:46982(protein heterodimerization activity)
1369577_at	NM_058208	Socs2	signal transducer activity	receptor binding	GO:5131(growth hormone receptor binding); GO:5159(insulin-like growth factor receptor binding); GO:5148(prolactin receptor binding)
1370634_x_at	D87927	Gm1960	signal transducer activity	chemokine activity	GO:8009(chemokine activity)
1388032_a_at	D87927	Gm1960	signal transducer activity	chemokine activity	GO:8009(chemokine activity)
1387648_at	NM_022214	Cxcl5	signal transducer activity	chemokine activity	GO:8009(chemokine activity)
1369354_at	NM_023981	Csf1	signal transducer activity	growth factor activity	cytokine activity; growth factor activity
1370747_at	D14839	Fgf9	signal transducer activity	growth factor activity	GO:5104(fibroblast growth factor receptor binding); GO:8083(growth factor activity)
1388245_a_at	U02315	Nrg1	signal transducer activity	growth factor activity	GO:5176(ErbB-2 class receptor binding); GO:43125(ErbB-3 class receptor binding); GO:8083(growth factor activity); GO:5102(receptor binding); GO:30971(receptor tyrosine kinase binding); GO:3712(transcription cofactor activity); GO:30297(transmembrane receptor protein tyrosine kinase activator activity)
1388252_at	M17960	Igf2	signal transducer activity	growth factor activity	GO:8083(growth factor activity); GO:5159(insulin-like growth factor receptor binding); GO:5515(protein binding)
1370333_a_at	M15481	Igf1	signal transducer activity	growth factor activity	GO:8083(growth factor activity); GO:5179(hormone activity); GO:5159(insulin-like growth factor receptor binding); GO:5515(protein binding); GO:5496(steroid binding)
1367762_at	NM_012659	Sst	signal transducer activity	hormone activity	GO:5179(hormone activity)
1368912_at	M12138	Trh	signal transducer activity	hormone activity	GO:5179(hormone activity); GO:5515(protein binding); GO:8437(thyrotropin-releasing hormone activity)
				others (2)
1368097_a_at	NM_053865	Rtn1	signal transducer activity		GO:4871(signal transducer activity)
1370423_at	AB015308	Gna15	signal transducer activity		GO:5525(GTP binding); GO:3924(GTPase activity); GO:4871(signal transducer activity)
			structural molecule activity (4)
1370434_a_at	X89638	Mobp	structural molecule activity		GO:19911(structural constituent of myelin sheath)
1369964_at	NM_130411	Coro1a	structural molecule activity		GO:3779(actin binding); GO:5198(structural molecule activity)
1370279_at	U47922	Cryaa	structural molecule activity		GO:5212(structural constituent of eye lens); GO:51082(unfolded protein binding)
1368743_a_at	NM_012790	Dspp	structural molecule activity		GO:5509(calcium ion binding); GO:5518(collagen binding); GO:5201(extracellular matrix structural constituent)
			transporter activity (27)
				channel activity (12)
1370451_a_at	AF394940	Cacna1c	transporter activity	channel activity	GO:15270(dihydropyridine-sensitive calcium channel activity); GO:5515(protein binding); GO:51721(protein phosphatase 2A binding); GO:5245(voltage-gated calcium channel activity)
1368465_at	NM_012892	Accn1	transporter activity	channel activity	GO:15280(amiloride-sensitive sodium channel activity); GO:5261(cation channel activity); GO:5515(protein binding); GO:5248(voltage-gated sodium channel activity)
1370481_at	X77933	Scnn1g	transporter activity	channel activity	GO:15280(amiloride-sensitive sodium channel activity); GO:5515(protein binding)
1371156_a_at	AJ310836	Glra1	transporter activity	channel activity	GO:16594(glycine binding); GO:16934(glycine-gated chloride channel activity); GO:16933(glycine-gated ion channel activity); GO:4891(glycine-inhibited chloride channel activity)
1369774_at	NM_053496	Cnga4	transporter activity	channel activity	GO:5221(intracellular cyclic nucleotide activated cation channel activity); GO:5216(ion channel activity)
1368765_at	NM_053327	Clcnk1	transporter activity	channel activity	GO:5254(chloride channel activity); GO:5247(voltage-gated chloride channel activity)
1369691_at	NM_013119	Scn3a	transporter activity	channel activity	GO:5261(cation channel activity); GO:31402(sodium ion binding); GO:5248(voltage-gated sodium channel activity)
1370508_a_at	AF290212	Cacna1g	transporter activity	channel activity	GO:5261(cation channel activity); GO:5216(ion channel activity); GO:8332(low voltage-gated calcium channel activity); GO:5245(voltage-gated calcium channel activity)
1388263_at	AJ276137	Kcna6	transporter activity	channel activity	GO:5261(cation channel activity); GO:5515(protein binding); GO:5244(voltage-gated ion channel activity); GO:5249(voltage-gated potassium channel activity)
1369675_at	AF329470	Itpr2	transporter activity	channel activity	GO:5262(calcium channel activity); GO:15085(calcium ion transporter activity); GO:5261(cation channel activity); GO:5220(inositol 1,4,5-triphosphate-sensitive calcium-release channel activity); GO:8095(inositol-1,4,5-triphosphate receptor activity); GO:5216(ion channel activity); GO:4872(receptor activity)
1387651_at	L07268	Aqp1	transporter activity	channel activity	GO:5515(protein binding); GO:15250(water channel activity)
1368219_at	NM_017137	Clcn2	transporter activity	channel activity	GO:5515(protein binding); GO:5247(voltage-gated chloride channel activity)
				others (15)
1368391_at	NM_013111	Slc7a1	transporter activity		GO:15174(basic amino acid transporter activity); GO:15326(cationic amino acid transporter activity)
1369237_at	NM_053996	Slc6a7	transporter activity		GO:15193(L-proline transporter activity)
1370069_at	NM_134363	Slc12a5	transporter activity		GO:15379(potassium:chloride symporter activity); GO:5515(protein binding); GO:5215(transporter activity)
1388051_at	AF337809	Slc26a3	transporter activity		GO:15380(anion exchanger activity); GO:3712(transcription cofactor activity); GO:3700(transcription factor activity); GO:5215(transporter activity)
1367724_a_at	NM_053578	Atp6v0e1	transporter activity		GO:16887(ATPase activity); GO:15078(hydrogen ion transporter activity); GO:46961(hydrogen ion transporting ATPase activity, rotational mechanism); GO:8553(hydrogen-exporting ATPase activity, phosphorylative mechanism); GO:16787(hydrolase activity); GO:5215(transporter activity)
1369440_at	NM_130414	Abcg8	transporter activity		GO:17127(cholesterol transporter activity); GO:15248(sterol transporter activity)
1387517_at	NM_030839	Syt13	transporter activity		GO:5215(transporter activity)
1387492_at	NM_022667	Slco2a1	transporter activity		GO:5319(lipid transporter activity); GO:15132(prostaglandin transporter activity); GO:5215(transporter activity)
1387295_at	NM_017335	Slc6a12	transporter activity		GO:5332(gamma-aminobutyric acid:sodium symporter activity)
1368460_at	NM_031741	Slc2a5	transporter activity		GO:5353(fructose transporter activity); GO:5355(glucose transporter activity)
1387008_at	NM_022948	Sfxn3	transporter activity		GO:5371(tricarboxylate carrier activity)
1398264_at	NM_012890	Slc30a2	transporter activity		GO:5385(zinc ion transporter activity)
1398258_at	NM_012777	Apod	transporter activity		GO:8035(high-density lipoprotein binding); GO:5319(lipid transporter activity); GO:5515(protein binding)
1388221_at	AY009158	Slc24a3	transporter activity		GO:8273(calcium, potassium:sodium antiporter activity)
1370556_at	M24104	Vamp1	transporter activity		GO:9055(electron carrier activity); GO:20037(heme binding)
			others (2)
1368870_at	NM_013060	Id2	transcription regulator activity		GO:5515(protein binding); GO:16564(transcriptional repressor activity)
1387396_at	NM_053469	Hamp			GO:3674(molecular_function)

## Sheet: 3C GO Biological Process
Additional file 3C. List of genes with GO terms for the biological process.
Gene Name	Genbank	Gene Symbol	Category	Subcategory	GO biological process (160)
			cell adhesion (4)
1368861_a_at	NM_017190	Mag	cell adhesion		cell adhesion; heterophilic cell adhesion
1371214_at	X74293	Itga7	cell adhesion		GO:48514(blood vessel morphogenesis); GO:7155(cell adhesion); GO:7160(cell-matrix adhesion); GO:7156(homophilic cell adhesion); GO:7229(integrin-mediated signaling pathway); GO:7517(muscle development)
1369854_a_at	NM_031755	Ceacam1	cell adhesion		GO:1525(angiogenesis); GO:16477(cell migration); GO:7156(homophilic cell adhesion); GO:7229(integrin-mediated signaling pathway); GO:7565(pregnancy); GO:7165(signal transduction)
1387541_at	NM_031653	Cspg3	cell adhesion		GO:6928(cell motility); GO:7158(neuron adhesion)
			development (43)
				cell differentiation (14)
1368998_at	NM_031737	Nkx6-1	development	cell differentiation	GO:30154(cell differentiation); GO:31018(endocrine pancreas development); GO:45686(negative regulation of glial cell differentiation); GO:9887(organ morphogenesis); GO:45687(positive regulation of glial cell differentiation)
1369156_at	NM_024368	Frk	development	cell differentiation	GO:30154(cell differentiation); GO:8285(negative regulation of cell proliferation); GO:6468(protein amino acid phosphorylation); GO:74(regulation of progression through cell cycle)
1370041_at	NM_053440	Stmn2	development	cell differentiation	GO:30182(neuron differentiation)
1368297_at	NM_033442	Gata2	development	cell differentiation	GO:30182(neuron differentiation); GO:6909(phagocytosis); GO:50766(positive regulation of phagocytosis); GO:6366(transcription from RNA polymerase II promoter)
1368097_a_at	NM_053865	Rtn1	development	cell differentiation	GO:30182(neuron differentiation); GO:7165(signal transduction)
1369354_at	NM_023981	Csf1	development	cell differentiation	GO:30225(macrophage differentiation); GO:7275(multicellular organismal development); GO:42476(odontogenesis); GO:1503(ossification); GO:30316(osteoclast differentiation); GO:40018(positive regulation of body size); GO:42488(positive regulation of odontogenesis (sensu Vertebrata)); GO:45672(positive regulation of osteoclast differentiation); GO:30278(regulation of ossification)
1369788_s_at	NM_021835	Jun	development	cell differentiation	GO:35026(leading edge cell differentiation); GO:45944(positive regulation of transcription from RNA polymerase II promoter); GO:74(regulation of progression through cell cycle); GO:6355(regulation of transcription, DNA-dependent); GO:6366(transcription from RNA polymerase II promoter)
1369205_at	NM_019207	Neurod3	development	cell differentiation	GO:45165(cell fate commitment); GO:42472(inner ear morphogenesis); GO:7399(nervous system development); GO:30182(neuron differentiation); GO:31536(positive regulation of exit from mitosis); GO:6357(regulation of transcription from RNA polymerase II promoter)
1370334_at	AF081582	Plekhb1	development	cell differentiation	GO:45595(regulation of cell differentiation); GO:9966(regulation of signal transduction)
1369577_at	NM_058208	Socs2	development	cell differentiation	GO:45666(positive regulation of neuron differentiation); GO:40014(regulation of body size); GO:1558(regulation of cell growth)
1370011_at	NM_024349	Ak1	development	cell differentiation	GO:46083(adenine metabolic process); GO:7050(cell cycle arrest); GO:32502(developmental process); GO:14042(positive regulation of neuron maturation)
1386943_at	NM_022533	Pllp	development	cell differentiation	GO:6811(ion transport); GO:42552(myelination); GO:9611(response to wounding)
1369685_at	NM_021691	Twist2	development	cell differentiation	GO:6916(anti-apoptosis); GO:1707(mesoderm formation); GO:45668(negative regulation of osteoblast differentiation); GO:45892(negative regulation of transcription, DNA-dependent); GO:6357(regulation of transcription from RNA polymerase II promoter); GO:6366(transcription from RNA polymerase II promoter)
1369765_at	NM_022384	Ascl1	development	cell differentiation	GO:7219(Notch signaling pathway); GO:10001(glial cell differentiation); GO:7399(nervous system development); GO:7400(neuroblast fate determination); GO:43350(neuroblast proliferation (sensu Vertebrata)); GO:30182(neuron differentiation); GO:48663(neuron fate commitment); GO:1764(neuron migration); GO:7389(pattern specification process); GO:6357(regulation of transcription from RNA polymerase II p…
				morphogenesis (9)
1369885_at	NM_022688		development	morphogenesis	cell growth and/or maintenance
1368363_at	NM_053394	Klf5	development	morphogenesis	GO:1525(angiogenesis); GO:30033(microvillus biogenesis); GO:8284(positive regulation of cell proliferation); GO:45941(positive regulation of transcription); GO:6355(regulation of transcription, DNA-dependent)
1387532_at	NM_130817	Fgf3	development	morphogenesis	GO:1759(induction of an organ)
1368253_at	NM_012793	Gamt	development	morphogenesis	GO:46498(S-adenosylhomocysteine metabolic process); GO:46500(S-adenosylmethionine metabolic process); GO:6601(creatine biosynthetic process); GO:6936(muscle contraction); GO:9887(organ morphogenesis); GO:40014(regulation of body size); GO:7283(spermatogenesis)
1398258_at	NM_012777	Apod	development	morphogenesis	GO:6629(lipid metabolic process); GO:42246(tissue regeneration)
1368743_a_at	NM_012790	Dspp	development	morphogenesis	GO:7275(multicellular organismal development); GO:42476(odontogenesis); GO:1503(ossification)
1369394_at	NM_022206	Unc5a	development	morphogenesis	GO:7411(axon guidance)
1369725_at	NM_020101	Centa2	development	morphogenesis	GO:7507(heart development)
1371048_at	Y11321	Foxe1	development	morphogenesis	GO:9653(anatomical structure morphogenesis); GO:7398(ectoderm development); GO:31069(hair follicle morphogenesis); GO:122(negative regulation of transcription from RNA polymerase II promoter); GO:6355(regulation of transcription, DNA-dependent); GO:6366(transcription from RNA polymerase II promoter)
				nervous system development (10)
1388245_a_at	U02315	Nrg1	development	nervous system development	GO:165(MAPKKK cascade); GO:8217(blood pressure regulation); GO:30154(cell differentiation); GO:16477(cell migration); GO:902(cell morphogenesis); GO:9790(embryonic development); GO:10001(glial cell differentiation); GO:15758(glucose transport); GO:7507(heart development); GO:7626(locomotory behavior); GO:7517(muscle development); GO:42552(myelination); GO:16481(negative regulation of transcriptio…
1368465_at	NM_012892	Accn1	development	nervous system development	GO:6812(cation transport); GO:7417(central nervous system development); GO:50974(detection of mechanical stimulus during sensory perception); GO:43066(negative regulation of apoptosis); GO:7422(peripheral nervous system development); GO:7602(phototransduction); GO:1101(response to acid); GO:9612(response to mechanical stimulus); GO:19233(sensory perception of pain); GO:7605(sensory perception of …
1368157_at	NM_024346	Stmn3	development	nervous system development	GO:7019(microtubule depolymerization); GO:7399(nervous system development)
1370434_a_at	X89638	Mobp	development	nervous system development	GO:7399(nervous system development)
1369008_a_at	NM_053573	Olfm1	development	nervous system development	GO:7399(nervous system development); GO:51259(protein oligomerization)
1387659_at	AF245172	Gda	development	nervous system development	GO:7399(nervous system development); GO:6139(nucleobase, nucleoside, nucleotide and nucleic acid metabolic process)
1387141_at	NM_023023	Dpysl5	development	nervous system development	GO:7411(axon guidance); GO:7399(nervous system development); GO:30182(neuron differentiation); GO:7165(signal transduction)
1370517_at	U18772	Nptx1	development	nervous system development	GO:7417(central nervous system development); GO:7268(synaptic transmission); GO:6810(transport)
1387159_at	NM_053336	Ager	development	nervous system development	GO:7420(brain development); GO:7166(cell surface receptor linked signal transduction); GO:6954(inflammatory response); GO:7399(nervous system development); GO:6810(transport)
1369415_at	NM_053328	Bhlhb2	development	nervous system development	GO:9649(entrainment of circadian clock); GO:45892(negative regulation of transcription, DNA-dependent); GO:7399(nervous system development); GO:48168(regulation of neuronal synaptic plasticity); GO:6355(regulation of transcription, DNA-dependent)
				others (10)
1368874_a_at	AB050011	Mafg	development		GO:30534(adult behavior); GO:1701(embryonic development (sensu Mammalia)); GO:30641(hydrogen ion homeostasis); GO:42127(regulation of cell proliferation); GO:45604(regulation of epidermal cell differentiation)
1388250_at	AB012232	Nfib	development		GO:30900(forebrain development); GO:30902(hindbrain development); GO:30324(lung development); GO:8285(negative regulation of cell proliferation); GO:16481(negative regulation of transcription); GO:45941(positive regulation of transcription); GO:7608(sensory perception of smell)
1370279_at	U47922	Cryaa	development		GO:72(M phase specific microtubule process); GO:1747(eye development (sensu Mammalia)); GO:6457(protein folding); GO:7601(visual perception)
1368243_at	NM_030998	Amhr2	development		GO:1880(Mullerian duct regression); GO:6468(protein amino acid phosphorylation); GO:7548(sex differentiation); GO:7165(signal transduction); GO:7179(transforming growth factor beta receptor signaling pathway)
1369530_at	NM_020471	Isl2	development		development; regulation of transcription, DNA-dependent
1371107_a_at	AJ277449	Trp63	development		GO:6915(apoptosis); GO:30154(cell differentiation); GO:7499(ectoderm and mesoderm interaction); GO:1736(establishment of planar polarity); GO:1942(hair follicle development); GO:31069(hair follicle morphogenesis); GO:6917(induction of apoptosis); GO:30216(keratinocyte differentiation); GO:1738(morphogenesis of a polarized epithelium); GO:7275(multicellular organismal development); GO:42475(odonto…
1368870_at	NM_013060	Id2	development		GO:7507(heart development); GO:48535(lymph node development); GO:7275(multicellular organismal development); GO:16481(negative regulation of transcription); GO:43433(negative regulation of transcription factor activity); GO:8284(positive regulation of cell proliferation); GO:7090(regulation of S phase of mitotic cell cycle)
1369545_at	NM_017086	Egr3	development		GO:7623(circadian rhythm); GO:7517(muscle development); GO:7274(neuromuscular synaptic transmission); GO:7422(peripheral nervous system development)
1368422_at	NM_017149	Meox2	development		GO:8015(circulation); GO:7275(multicellular organismal development); GO:1757(somite specification)
1388252_at	M17960	Igf2	development		GO:8283(cell proliferation); GO:6349(imprinting); GO:8286(insulin receptor signaling pathway); GO:7275(multicellular organismal development); GO:9887(organ morphogenesis); GO:1501(skeletal development)
			immune response (7)
1370148_at	NM_012582	Hp	immune response		GO:6953(acute-phase response); GO:6508(proteolysis)
1387396_at	NM_053469	Hamp	immune response		GO:42742(defense response to bacterium); GO:50832(defense response to fungus); GO:6955(immune response); GO:6879(iron ion homeostasis)
1387422_at	NM_053373	Pglyrp1	immune response		GO:50830(defense response to Gram-positive bacterium); GO:16045(detection of bacterium); GO:6955(immune response); GO:45087(innate immune response); GO:45187(regulation of circadian sleep/wake cycle, sleep)
1370634_x_at	D87927	Gm1960	immune response		GO:6954(inflammatory response); GO:30593(neutrophil chemotaxis)
1388032_a_at	D87927	Gm1960	immune response		GO:6954(inflammatory response); GO:30593(neutrophil chemotaxis)
1387621_at	NM_013049	Tnfrsf4	immune response		GO:6968(cellular defense response); GO:6955(immune response); GO:6954(inflammatory response); GO:50710(negative regulation of cytokine secretion); GO:42981(regulation of apoptosis); GO:45859(regulation of protein kinase activity)
1368280_at	NM_017097	Ctsc	immune response		GO:7568(aging); GO:6955(immune response); GO:6508(proteolysis); GO:10033(response to organic substance)
			metabolism (27)
1368121_at	NM_013215	Akr7a3	metabolism		GO:46223(aflatoxin catabolic process); GO:46222(aflatoxin metabolic process); GO:6081(aldehyde metabolic process)
1370341_at	AF019973	Eno2	metabolism		glycolysis
1368720_at	NM_022403	Tdo2	metabolism		GO:42133(neurotransmitter metabolic process)
1368843_at	NM_053682	Yme1l1	metabolism		GO:6508(proteolysis)
1387766_a_at	NM_012640	Rbp2	metabolism		GO:8544(epidermis development); GO:1523(retinoid metabolic process); GO:42572(retinol metabolic process); GO:6776(vitamin A metabolic process)
1367939_at	NM_012733	Rbp1	metabolism		GO:42572(retinol metabolic process); GO:6776(vitamin A metabolic process)
1369605_at	NM_019236	Hes2	metabolism		GO:16481(negative regulation of transcription); GO:6355(regulation of transcription, DNA-dependent)
1387631_at	NM_024390	Hpgd	metabolism		GO:19372(lipoxygenase pathway); GO:8152(metabolic process); GO:45786(negative regulation of progression through cell cycle); GO:7567(parturition); GO:7565(pregnancy); GO:6693(prostaglandin metabolic process); GO:7179(transforming growth factor beta receptor signaling pathway)
1386921_at	NM_013128	Cpe	metabolism		GO:30070(insulin processing); GO:8152(metabolic process); GO:7218(neuropeptide signaling pathway); GO:16486(peptide hormone processing); GO:6464(protein modification)
1370536_at	AF059530	Hrmt1l3	metabolism		GO:46498(S-adenosylhomocysteine metabolic process); GO:19919(peptidyl-arginine methylation, to asymmetrical-dimethyl arginine)
1370773_a_at	AF269283	Kcnip2	metabolism		GO:51291(protein heterooligomerization)
1386998_at	NM_012497	Aldoc	metabolism		GO:6000(fructose metabolic process)
1368674_at	NM_022268	Pygl	metabolism		GO:6015(5-phosphoribose 1-diphosphate biosynthetic process)
1369259_at	NM_021653	Dio1	metabolism		GO:6091(generation of precursor metabolites and energy); GO:6590(thyroid hormone generation)
1369728_at	NM_022686	Hist1h4b	metabolism		GO:6323(DNA packaging)
1369678_a_at	D78017	Nfia	metabolism		GO:6355(regulation of transcription, DNA-dependent); GO:19079(viral genome replication)
1371136_at	AJ271834	Ppm1b	metabolism		GO:6470(protein amino acid dephosphorylation)
1370473_a_at	AF077000	Ptpn23	metabolism		GO:6470(protein amino acid dephosphorylation)
1368346_at	NM_133553	B3galt4	metabolism		GO:6486(protein amino acid glycosylation)
1368409_at	NM_012796	Gstt2	metabolism		GO:6749(glutathione metabolic process)
1370387_at	U46118	Cyp3a13	metabolism		GO:6805(xenobiotic metabolic process)
1369984_at	NM_053540	Cox17	metabolism		GO:7420(brain development); GO:6825(copper ion transport); GO:6091(generation of precursor metabolites and energy)
1387994_at	U89280	Hsd17b9	metabolism		GO:8209(androgen metabolic process); GO:8152(metabolic process)
1369663_at	NM_022936	Ephx2	metabolism		GO:8217(blood pressure regulation); GO:6874(calcium ion homeostasis); GO:17144(drug metabolic process); GO:6954(inflammatory response); GO:43651(linoleic acid metabolic process); GO:6800(oxygen and reactive oxygen species metabolic process); GO:45777(positive regulation of blood pressure); GO:45909(positive regulation of vasodilation); GO:2539(prostaglandin production during acute inflammatory re…
1368437_at	NM_019174	Ca4	metabolism		one-carbon compound metabolism
1387586_at	NM_022288	Csnk1g1	metabolism		protein amino acid phosphorylation
1367961_at	NM_031523	Ngfg	metabolism		proteolysis and peptidolysis
			reproduction (5)
1370142_at	NM_022175	Pem	reproduction		GO:35234(germ cell programmed cell death); GO:30317(sperm motility)
1387293_at	NM_031150	Zp2	reproduction		GO:7339(binding of sperm to zona pellucida)
1369832_at	NM_020302	Adam3	reproduction		GO:7339(binding of sperm to zona pellucida); GO:6508(proteolysis)
1387937_at	AB009890	Tpbpa	reproduction		GO:7565(pregnancy)
1371149_at	Y11490	Adam18	reproduction		proteolysis and peptidolysis; spermatogenesis
			signal transduction (32)
1370617_at	D49847	Grb2	signal transduction		GO:165(MAPKKK cascade); GO:7265(Ras protein signal transduction); GO:7267(cell-cell signaling); GO:7173(epidermal growth factor receptor signaling pathway); GO:51291(protein heterooligomerization)
1387648_at	NM_022214	Cxcl5	signal transduction		GO:7267(cell-cell signaling); GO:6935(chemotaxis); GO:1816(cytokine production); GO:6954(inflammatory response); GO:30593(neutrophil chemotaxis); GO:7165(signal transduction)
1368912_at	M12138	Trh	signal transduction		GO:7267(cell-cell signaling); GO:7165(signal transduction)
1369231_at	NM_017292	Gabrr2	signal transduction		GO:6821(chloride transport); GO:7214(gamma-aminobutyric acid signaling pathway); GO:7165(signal transduction); GO:7268(synaptic transmission); GO:7601(visual perception)
1387182_at	NM_057201	Gpr37	signal transduction		GO:7186(G-protein coupled receptor protein signaling pathway)
1369461_at	NM_031089	Pthr2	signal transduction		GO:7186(G-protein coupled receptor protein signaling pathway)
1371181_x_at	Y18810	Grm1	signal transduction		GO:7186(G-protein coupled receptor protein signaling pathway); GO:19722(calcium-mediated signaling); GO:19233(sensory perception of pain); GO:7268(synaptic transmission)
1398293_a_at	U94321	Ghsr	signal transduction		GO:7186(G-protein coupled receptor protein signaling pathway); GO:45923(positive regulation of fatty acid metabolic process)
1371268_at	U50949	Olr1641_predicted	signal transduction		GO:7186(G-protein coupled receptor protein signaling pathway); GO:50911(detection of chemical stimulus during sensory perception of smell)
1368786_a_at	NM_030831	Gpcr12	signal transduction		GO:7186(G-protein coupled receptor protein signaling pathway); GO:6874(calcium ion homeostasis)
1370095_at	NM_021656	Ltb4r	signal transduction		GO:7186(G-protein coupled receptor protein signaling pathway); GO:6954(inflammatory response)
1369849_at	NM_020543	Cnr2	signal transduction		GO:7186(G-protein coupled receptor protein signaling pathway); GO:7187(G-protein signaling, coupled to cyclic nucleotide second messenger); GO:7610(behavior); GO:6955(immune response)
1370423_at	AB015308	Gna15	signal transduction		GO:7186(G-protein coupled receptor protein signaling pathway); GO:7200(G-protein signaling, coupled to IP3 second messenger (phospholipase C activating)); GO:7204(elevation of cytosolic calcium ion concentration); GO:7207(muscarinic acetylcholine receptor, phospholipase C activating pathway); GO:7202(phospholipase C activation); GO:7165(signal transduction)
1369240_a_at	NM_017205	Avpr1b	signal transduction		GO:7186(G-protein coupled receptor protein signaling pathway); GO:7204(elevation of cytosolic calcium ion concentration); GO:42538(hyperosmotic salinity response); GO:7202(phospholipase C activation)
1369189_at	NM_031581	Ppyr1	signal transduction		GO:7186(G-protein coupled receptor protein signaling pathway); GO:8015(circulation); GO:7586(digestion); GO:7631(feeding behavior)
1369957_at	NM_019341	Rgs5	signal transduction		GO:7186(G-protein coupled receptor protein signaling pathway); GO:8277(regulation of G-protein coupled receptor protein signaling pathway); GO:7165(signal transduction)
1369533_a_at	U20906	Htr4	signal transduction		GO:7189(G-protein signaling, adenylate cyclase activating pathway); GO:50890(cognition); GO:7214(gamma-aminobutyric acid signaling pathway)
1368481_at	NM_012714	Gipr	signal transduction		GO:7189(G-protein signaling, adenylate cyclase activating pathway); GO:7190(adenylate cyclase activation); GO:7204(elevation of cytosolic calcium ion concentration); GO:6091(generation of precursor metabolites and energy); GO:7584(response to nutrient)
1369646_at	NM_031569	Oprl1	signal transduction		GO:7193(G-protein signaling, adenylate cyclase inhibiting pathway); GO:7204(elevation of cytosolic calcium ion concentration); GO:7600(sensory perception)
1370747_at	D14839	Fgf9	signal transduction		GO:1525(angiogenesis); GO:7267(cell-cell signaling); GO:8543(fibroblast growth factor receptor signaling pathway); GO:42472(inner ear morphogenesis); GO:30324(lung development); GO:8584(male gonad development); GO:8284(positive regulation of cell proliferation); GO:50679(positive regulation of epithelial cell proliferation); GO:2053(positive regulation of mesenchymal cell proliferation); GO:45880…
1369877_at	NM_031538	Cd8a	signal transduction		GO:42110(T cell activation); GO:7166(cell surface receptor linked signal transduction); GO:6968(cellular defense response); GO:45065(cytotoxic T cell differentiation); GO:6954(inflammatory response); GO:50850(positive regulation of calcium-mediated signaling); GO:7169(transmembrane receptor protein tyrosine kinase signaling pathway)
1369651_at	NM_012673	Thy1	signal transduction		GO:50852(T cell receptor signaling pathway); GO:1525(angiogenesis); GO:16337(cell-cell adhesion); GO:7010(cytoskeleton organization and biogenesis); GO:48041(focal adhesion formation); GO:45576(mast cell activation); GO:50860(negative regulation of T cell receptor signaling pathway); GO:43066(negative regulation of apoptosis); GO:50771(negative regulation of axonogenesis); GO:30336(negative regul…
1368975_at	NM_013127	Cd38	signal transduction		GO:6091(generation of precursor metabolites and energy); GO:8624(induction of apoptosis by extracellular signals); GO:7165(signal transduction)
1370333_a_at	M15481	Igf1	signal transduction		GO:6260(DNA replication); GO:7265(Ras protein signal transduction); GO:6916(anti-apoptosis); GO:48468(cell development); GO:6928(cell motility); GO:10001(glial cell differentiation); GO:9441(glycolate metabolic process); GO:48009(insulin-like growth factor receptor signaling pathway); GO:7613(memory); GO:7517(muscle development); GO:7399(nervous system development); GO:9887(organ morphogenesis); …
1369675_at	AF329470	Itpr2	signal transduction		GO:6816(calcium ion transport); GO:6812(cation transport); GO:6811(ion transport); GO:7165(signal transduction)
1369676_at	X61677	Itpr2	signal transduction		GO:6816(calcium ion transport); GO:6812(cation transport); GO:6811(ion transport); GO:7165(signal transduction)
1387526_at	NM_023099	Gpr27	signal transduction		GO:7165(signal transduction)
1368951_at	NM_022797	Grin2d	signal transduction		GO:7165(signal transduction)
1367974_at	NM_012823	Anxa3	signal transduction		GO:7165(signal transduction)
1369730_a_at	AJ294475	Gfra4	signal transduction		GO:7169(transmembrane receptor protein tyrosine kinase signaling pathway)
1371289_at	U16359	Nos2	signal transduction		GO:7199(G-protein signaling, coupled to cGMP nucleotide second messenger); GO:8217(blood pressure regulation); GO:1974(blood vessel remodeling); GO:19934(cGMP-mediated signaling); GO:50829(defense response to Gram-negative bacterium); GO:42742(defense response to bacterium); GO:6118(electron transport); GO:1935(endothelial cell proliferation); GO:6954(inflammatory response); GO:6809(nitric oxide …
1387198_at	NM_019311	Inpp5d	signal transduction		GO:8340(determination of adult life span); GO:16064(immunoglobulin mediated immune response); GO:7242(intracellular signaling cascade); GO:50869(negative regulation of B cell activation); GO:30889(negative regulation of B cell proliferation); GO:45779(negative regulation of bone resorption); GO:30853(negative regulation of granulocyte differentiation); GO:50777(negative regulation of immune respo…
			transport (29)
1388051_at	AF337809	Slc26a3	transport		GO:6820(anion transport); GO:7588(excretion)
1368391_at	NM_013111	Slc7a1	transport		GO:6520(amino acid metabolic process); GO:15802(basic amino acid transport); GO:6810(transport)
1370508_a_at	AF290212	Cacna1g	transport		GO:6816(calcium ion transport); GO:6812(cation transport); GO:6811(ion transport)
1370451_a_at	AF394940	Cacna1c	transport		GO:6816(calcium ion transport); GO:8016(regulation of heart contraction); GO:7268(synaptic transmission); GO:8542(visual learning)
1369691_at	NM_013119	Scn3a	transport		GO:6812(cation transport); GO:19228(generation of action potential); GO:9611(response to wounding); GO:19233(sensory perception of pain); GO:6814(sodium ion transport)
1388263_at	AJ276137	Kcna6	transport		GO:6812(cation transport); GO:6811(ion transport); GO:6813(potassium ion transport)
1388221_at	AY009158	Slc24a3	transport		GO:6874(calcium ion homeostasis); GO:6812(cation transport)
1368219_at	NM_017137	Clcn2	transport		GO:6821(chloride transport); GO:30324(lung development)
1370069_at	NM_134363	Slc12a5	transport		GO:6873(cell ion homeostasis); GO:6821(chloride transport); GO:6811(ion transport); GO:7268(synaptic transmission)
1369440_at	NM_130414	Abcg8	transport		GO:30301(cholesterol transport); GO:30300(regulation of cholesterol absorption); GO:42493(response to drug); GO:7584(response to nutrient); GO:16125(sterol metabolic process); GO:15918(sterol transport)
1369136_at	NM_012542	Cyp2a3a	transport		electron transport
1368155_at	NM_031572	Cyp2c40	transport		electron transport
1370397_at	M33936	Cyp4a14	transport		GO:6118(electron transport)
1370556_at	M24104	Vamp1	transport		GO:6118(electron transport); GO:6886(intracellular protein transport); GO:16192(vesicle-mediated transport)
1387916_at	U39208		transport		GO:6118(electron transport); GO:6954(inflammatory response); GO:6691(leukotriene metabolic process)
1367689_a_at	AF072411	Cd36	transport		GO:7596(blood coagulation); GO:7155(cell adhesion); GO:6631(fatty acid metabolic process); GO:19395(fatty acid oxidation); GO:15908(fatty acid transport); GO:6629(lipid metabolic process); GO:1676(long-chain fatty acid metabolic process); GO:15909(long-chain fatty acid transport); GO:6641(triacylglycerol metabolic process)
1387492_at	NM_022667	Slco2a1	transport		GO:6869(lipid transport); GO:15732(prostaglandin transport); GO:6810(transport)
1387295_at	NM_017335	Slc6a12	transport		GO:6836(neurotransmitter transport)
1369237_at	NM_053996	Slc6a7	transport		GO:6836(neurotransmitter transport); GO:15824(proline transport); GO:7268(synaptic transmission)
1367724_a_at	NM_053578	Atp6v0e1	transport		GO:15992(proton transport)
1387517_at	NM_030839	Syt13	transport		GO:6810(transport); GO:16192(vesicle-mediated transport)
1387651_at	L07268	Aqp1	transport		GO:6833(water transport)
1398264_at	NM_012890	Slc30a2	transport		GO:6829(zinc ion transport)
1369964_at	NM_130411	Coro1a	transport		GO:30217(T cell differentiation); GO:6928(cell motility); GO:7067(mitosis); GO:6810(transport)
1368460_at	NM_031741	Slc2a5	transport		GO:5975(carbohydrate metabolic process); GO:15755(fructose transport); GO:15758(glucose transport)
1371156_a_at	AJ310836	Glra1	transport		GO:6820(anion transport); GO:7166(cell surface receptor linked signal transduction); GO:6821(chloride transport); GO:7399(nervous system development); GO:51291(protein heterooligomerization); GO:51260(protein homooligomerization); GO:7268(synaptic transmission); GO:60012(synaptic transmission, glycinergic)
1369620_at	NM_022192	Hint1	transport		GO:6888(ER to Golgi vesicle-mediated transport); GO:6886(intracellular protein transport); GO:6900(membrane budding)
1370481_at	X77933	Scnn1g	transport		GO:7588(excretion); GO:1666(response to hypoxia); GO:6814(sodium ion transport)
1370024_at	NM_030832	Fabp7	transport		transport
			others (13)
1387486_at	NM_130420	Trim9	neurophysiological process		GO:45955(negative regulation of calcium ion-dependent exocytosis); GO:16079(synaptic vesicle exocytosis)
1368877_at	NM_052798	Zfp354a	neurophysiological process		GO:6357(regulation of transcription from RNA polymerase II promoter); GO:7605(sensory perception of sound)
1369774_at	NM_053496	Cnga4	neurophysiological process		GO:7608(sensory perception of smell)
1367762_at	NM_012659	Sst	regulation of physiological process		GO:30334(regulation of cell migration)
1368702_at	U05989	Pawr	regulation of physiological process		GO:42094(interleukin-2 biosynthetic process); GO:30889(negative regulation of B cell proliferation); GO:42130(negative regulation of T cell proliferation); GO:50860(negative regulation of T cell receptor signaling pathway); GO:42986(positive regulation of amyloid precursor protein biosynthetic process)
1387136_at	NM_033099	Ptprv	regulation of physiological process		GO:6977(DNA damage response, signal transduction by p53 class mediator resulting in cell cycle arrest); GO:31571(G1 DNA damage checkpoint); GO:46849(bone remodeling); GO:8285(negative regulation of cell proliferation)
1387768_at	NM_021588	Mb	response to stimulus		GO:43353(enucleate erythrocyte differentiation); GO:15671(oxygen transport); GO:9725(response to hormone stimulus); GO:42542(response to hydrogen peroxide); GO:1666(response to hypoxia); GO:31444(striated slow muscle contraction)
1369724_at	NM_021698	F13a1	response to stimulus		GO:7596(blood coagulation); GO:18149(peptide cross-linking); GO:42060(wound healing)
1370897_at	J02827	Bckdha	response to stimulus		GO:9083(branched chain family amino acid catabolic process); GO:45893(positive regulation of transcription, DNA-dependent); GO:51591(response to cAMP); GO:51384(response to glucocorticoid stimulus); GO:7584(response to nutrient)
1370058_at	NM_031783	Nefl	cell organization and biogenesis		GO:45104(intermediate filament cytoskeleton organization and biogenesis)
1370751_at	U77931		cell proliferation		GO:8283(cell proliferation); GO:9303(rRNA transcription)
1368765_at	NM_053327	Clcnk1	excretion		GO:7588(excretion); GO:7589(fluid secretion); GO:50878(regulation of body fluids)
1387369_at	NM_019277	Exoc6	secretion		GO:46903(secretion)
