# Supplementary material for: Downstream genes of Pax6 revealed by comprehensive transcriptome profiling in the developing rat hindbrain
Source: BMC Dev Biol. 2010 Jan 18;10:6. doi: 10.1186/1471-213X-10-6 (PMC2818624; doi:10.1186/1471-213X-10-6)
Supplement: Additional file 4 — Sequences of primer sets for Q-PCR analyses of down- and up- regulated genes. [file 1471-213X-10-6-S4.XLS]

## Sheet: 4 Primers
Additional file 4. Sequences of primer sets for Q-PCR analyses of down- and up-regulated genes.
	Sub_chip	Gene Name	Genbank	Common	Description	Primer F	Primer R	Designed from
Fig. 4A, A'
down	A	1370024_at	NM_030832	Fabp7	fatty acid binding protein 7, brain	(Arai et al. 2005)		NM_030832
	B	1383980_at	BI293388	EST /Unc5h1	transmembrane receptor Unc5H1	cctgctatgtcttcacggag	gtgggtgtcgtgtaggcagt	NM_022206
	B	1378430_at	AI555053	EST /Moxd1	monooxygenase DBH-like 1	ggctgtctattcttctgtgg	taggtgtagaggtgacggtg	AI555053
	A	1376667_at	BE105541	EST /Cyp26b1	cytochrome P450, family 26, subfamily b, polypeptide 1	cttcaatctgaaacagttggc	cttcaatctgaaacagttggc	BE105541
	A	1373415_at	AI407050	EST /Heg1	HEG homolog [Homo sapiens]	ctagaacgccagacttagag	ggcccatcatgagaatgtta	AI407050
	B	1384392_at	BF397093	EST /Cyp26b1	cytochrome P450, family 26, subfamily b, polypeptide 1	gtccccacagtttattatggaag	gtgtgtcatggctgtcgt	BF397093
	B	1384527_at	AW535731	EST /Dbx1	developing brain, homeobox gene	gcccttcattgtggtcattc	tgtggacttgtctgcctctc	AW535731
	B	1391794_at	BI300542	EST on 2q11	Unknown	gatatgacaatggcgaacac	ttactcaaagcactcaatgg	BI300542
	A	1374379_at	BF396810	EST /Dusp23	dual specificity phosphatase 23	caccctgtaactgccaagat	gtcacctcttaccagcctca	BF396810
	B	1379824_at	AI101139	EST /Tox	thymocyte selection-associated HMG box gene	cacggatgagggaacagta	agcgtcatctaagtccttt	AI101139
	B	1393708_at	BE115766	EST /Bhlhb5	bHLH containing, class B5	catccaacctgacaaactgaa	gaagctatttacccaaagtgag	BE115766
up	A	1372061_at	BG381287	EST /Rabepk	Rab9 effector protein with kelch motifs	tcttggaggctgagaatgac	tgtatgtgtttggaggaatgac	BG381287
	B	1379859_at	AA964506	EST /Zfp207	zinc finger protein 207	cagggctgtatagaggagtc	gcacaaaagttcaaggtgtca	AA964506
Fig. 4B
down	B	1383661_at	AA926037	EST /Hs3st3b1	heparan sulfate (glucosamine) 3-O-sulfotransferase 3B1	cctttgatactcactgacttgg	gcggtggagagatgttctg	AA926037
	A	1374307_at	AI236027	EST /Camk2n1	calcium/calmodulin-dependent protein kinase II inhibitor 1	cgatgacgtgctgaaaacca	cccgccactcttcttattcc	NM_173337
	B	1393007_at	BF554509	EST /Hes5	hairy and enhancer of split 5	ccagcgacacgcagatg	caggcagattggcgcga	NM_024383
	B	1391879_at	AA964161	EST /Gcx1	granulosa cell HMG-box protein-1	aagaggtctgagcgaagca	acagcattgtggtttctcc	AA964161
	A	1367762_at	NM_012659	Sst	somatostatin	tcaagctcggctgtctg	gggcatcgttctctgtc	NM_012659
	B	1396614_at	BF396545	EST /Sfrp2	secreted frizzled-related protein 2	ctgtgaggagatgaacga	ggaaactagcattgcagc	AJ560715
	A	1371043_a_at	BE107327	EST /Pou3f3	POU domain, class 3, transcription factor 3	gcgcaggagatcaccaact	cattcactgcacgctggtc	NM_138837
	B	1384056_at	BF410980	EST /Fgfr3	fibroblast growth factor receptor 3	tttagaccgcatcctcac	catgggtgaacacagagt	NM_053429
	B	1382138_at	BG380221	EST /Nrarp	similar to Notch-regulated ankyrin repeat protein	agaccaagacccatctgaag	tgggaggaacagtgataatg	BG380221
	A	1370058_at	NM_031783	Nfl	neurofilament, light polypeptide	gagattgcagcttacagga	agcagacatcaagtaggag	NM_031783
	B	1383575_at	BG376561	EST /Ctnnd2	catenin (cadherin-associated protein), delta 2	caacaaccgatcagcaagt	gtgcaccgtatgaattccta	XM_001064375
	A	1390119_at	BF396602	EST /Sfrp2	secreted frizzled-related protein 2	ctgtgaggagatgaacga	ggaaactagcattgcagc	AJ560715
	A	1368998_at	NM_031737	Nkx6.1	NK6 transcription factor related, locus 1	ggagagtcaggtcaaggt	gtcgtcagagttcgggt	NM_031737
up	A	1383058_at	AI410438	EST AI410438	Unknown	cgagtctgtgcttttaaggc	ggggaagttaggctagttga	AI410438
Fig. 4C
down	B	1393809_at	BE115919	EST /Traf6	TNF receptor-associated factor 6	tgctggccttacacctct	cattattagtgcgctgtgaagt	BE115919
	A	1376870_at	BI288076	EST /Zfp278	zinc finger protein 278	cccctaaagccatctatcaca	tgaactctccacctcacaag	BI288076
	B	1380958_at	BG671935	EST /Wnt7a	wingless-related MMTV integration site 7A	tcaagcagaatgcccgaa	tgtggtccagcacgtcttagt	XM_342723
	A	1368465_at	NM_012892	Accn1	amiloride-sensitive cation channel 1, neuronal (degenerin)	gcagcacctccaaacag	cgggacggttcatgtca	NM_012892
	A	1389876_at	BE111167	EST /Camk2n1	calcium/calmodulin-dependent protein kinase II inhibitor 1	cgatgacgtgctgaaaacca	cccgccactcttcttattcc	NM_173337
	A	1375713_at	AI599432	EST/Hes5	hairy and enhancer of split 5	ccagcgacacgcagatg	caggcagattggcgcga	NM_024383
	B	1377712_at	AI556865	EST /Ctnnd2	catenin (cadherin-associated protein), delta 2	caacaaccgatcagcaagt	gtgcaccgtatgaattccta	XM_001064375
up	B	1393469_at	BE102340	EST /Chl1	close homolog of L1	ttggctcaacactacttatcac	tgaaggcgtaactcttgtaac	BE102340
	B	1395973_at	AI236099	EST /Atl3	atlastin GTPase 3	ccctccactgaagaagtatgta	caagctggcctcaaactc	AI236099
	A	1369832_at	NM_020302	Adam3	a disintegrin and metalloprotease domain 3 (cyritestin)	gtcttcctgccttttctcat	ggtgactttcttggtgatct	NM_020302
	A	1374099_at	BM386665	EST /Nrap	nebulin-related anchoring protein (predicted)	cctcctggctcctacaaagt	gatgatctccaagctccact	NM_001113743
Fig. 4D
down	A	1393697_at	BE107795	EST /Gdf11	growth differentiation factor 11	ggcagagcatcgacttcaag	actcgaagctccatgaaggg	BE107795
	A	1387648_at	NM_022214	Cxcl5	chemokine (C-X-C motif) ligand 5	atgatcgctaatttggaggt	cactgcccaatattttctga	NM_022214
	B	1381732_at	BF398558	EST /Fabp7	fatty acid binding protein 7, brain
	A	1369394_at	NM_022206	Unc5h1	transmembrane receptor Unc5H1	cctgctatgtcttcacggag	gtgggtgtcgtgtaggcagt	NM_022206
up	B	1378708_at	BF412808	EST /Mtmr1	myotubularin related protein 1 (predicted)	cgcttggaattgtgggta	tggctccgttcatcagact	BF412808
	A	1369749_a_at	NM_012710	Svs2	seminal vesicle protein, secretion 2	gagcaactgaagaccaagat	tgtccatgaaccaacgaa	NM_012710
